# Supplementary material for: (2E)-1-(6-Chloro-2-methyl-4-phenyl­quinolin-3-yl)-3-phenyl­prop-2-en-1-one
Source: Acta Crystallogr Sect E Struct Rep Online. 2010 Jun 26;66(Pt 7):o1780. doi: 10.1107/S160053681002386X (PMC3006996; doi:10.1107/S160053681002386X)
Supplement: Supplementary file 2 [file e-66-o1780-Isup2.hkl]

#
# h,k,l, Fc-squared, Fo-squared, sigma(Fo-squared) and status flag
#
data_I
_shelx_title ' tk6_0m in P2(1)/c'
_shelx_refln_list_code          4
_shelx_F_calc_maximum      187.91
_exptl_crystal_F_000       800.00
_reflns_d_resolution_high  0.7965
 
loop_
 _symmetry_equiv_pos_as_xyz
 'x, y, z'
 '-x, y+1/2, -z+1/2'
 '-x, -y, -z'
 'x, -y-1/2, z-1/2'
 
_cell_length_a     9.9250
_cell_length_b    11.1001
_cell_length_c    17.4651
_cell_angle_alpha  90.000
_cell_angle_beta   97.250
_cell_angle_gamma  90.000
 
_shelx_F_squared_multiplier     1.000
 
loop_
 _refln_index_h
 _refln_index_k
 _refln_index_l
 _refln_F_squared_calc
 _refln_F_squared_meas
 _refln_F_squared_sigma
 _refln_observed_status
   1   0   0     1223.26     1205.78     73.05 o
   2   0   0     3716.44     3507.67    215.11 o
   3   0   0        5.61        5.51      2.71 o
   4   0   0     3330.99     3052.85    158.46 o
   5   0   0     3003.20     2960.79    156.12 o
   6   0   0      232.34      266.42     17.53 o
   7   0   0        0.13        3.20      5.86 o
   8   0   0       16.10        6.85      7.40 o
   9   0   0      533.37      467.91     36.23 o
  10   0   0      612.05      621.54     46.46 o
  11   0   0        0.04       -5.97     10.14 o
  12   0   0        7.05       -1.51     29.50 o
   1   1   0     3435.94     3677.86    155.81 o
   2   1   0     5108.12     5027.15    201.22 o
   3   1   0     1422.12     1401.78     53.23 o
   4   1   0      473.00      491.94     21.06 o
   5   1   0      229.48      246.42     13.10 o
   6   1   0      250.94      411.57     48.07 o
   7   1   0       86.58      120.88     11.86 o
   8   1   0        2.93        3.98      5.11 o
   9   1   0      207.40      186.96     14.66 o
  10   1   0       71.96       91.25     11.62 o
  11   1   0       59.12      192.46     30.49 o
  12   1   0       50.69       56.91     11.62 o
   0   2   0    10248.45    14698.55    778.80 o
   1   2   0     9709.20    13824.72    544.00 o
   2   2   0     1352.68     1493.83     64.52 o
   3   2   0      876.80      937.43     36.28 o
   4   2   0        8.61       22.11      3.59 o
   5   2   0      782.99      715.97     28.46 o
   6   2   0      316.81      263.93     13.78 o
   7   2   0      687.49      657.92     32.00 o
   8   2   0       10.19       23.08      6.21 o
   9   2   0      576.76      683.50     34.76 o
  10   2   0      480.63      511.98     28.43 o
  11   2   0       37.33      103.97     12.43 o
  12   2   0      181.98      207.72     31.51 o
   1   3   0     8067.22    11628.72    431.82 o
   2   3   0      496.95      632.19     26.31 o
   3   3   0       41.57       36.87      5.44 o
   4   3   0      871.09      907.29     37.94 o
   5   3   0        0.96       -0.15      3.15 o
   6   3   0      125.17      137.14     11.94 o
   7   3   0       10.13       32.65      6.58 o
   8   3   0       25.64       49.70      8.63 o
   9   3   0      140.64      154.86     21.45 o
  10   3   0       47.41      164.81     14.14 o
  11   3   0        0.92       37.53     10.08 o
  12   3   0      989.23      989.28     50.19 o
   0   4   0     1906.26     2853.36    151.47 o
   1   4   0        0.70        1.62      2.07 o
   2   4   0     1927.61     2633.20     97.73 o
   3   4   0      143.42      218.55     13.22 o
   4   4   0     2035.63     2047.43     78.27 o
   5   4   0      981.27     1014.12     39.86 o
   6   4   0       26.57       19.88      4.43 o
   7   4   0      161.60      153.77     11.02 o
   8   4   0      558.12      532.45     27.92 o
   9   4   0      360.68      505.44     27.32 o
  10   4   0       64.30       58.89      9.89 o
  11   4   0      117.01      139.29     21.23 o
   1   5   0     2477.68     3765.59    160.57 o
   2   5   0      113.60      157.34      7.76 o
   3   5   0      382.16      536.37     21.82 o
   4   5   0      153.63      145.09      8.47 o
   5   5   0      193.83      228.03     20.70 o
   6   5   0      147.22      186.60     22.30 o
   7   5   0       43.10      152.68     20.98 o
   8   5   0       34.90       35.60      6.88 o
   9   5   0      349.55      297.53     19.24 o
  10   5   0       20.79       92.14     11.18 o
  11   5   0      548.05      493.59     35.77 o
   0   6   0     2031.78     2763.51    147.43 o
   1   6   0      358.39      422.80     19.98 o
   2   6   0      222.21      298.60     15.18 o
   3   6   0      309.51      383.86     16.37 o
   4   6   0     1970.29     2040.27     77.99 o
   5   6   0      977.21      947.59     38.16 o
   6   6   0     1015.91     1053.95     42.37 o
   7   6   0      443.39      412.87     20.37 o
   8   6   0     1189.09     1140.61     58.16 o
   9   6   0       68.44       71.07     12.56 o
  10   6   0        0.12      -12.84      8.56 o
  11   6   0        2.92       -3.45     25.81 o
   1   7   0      205.08      253.19     13.31 o
   2   7   0      131.75      161.90     10.19 o
   3   7   0      999.60     1134.92     50.49 o
   4   7   0      104.02      105.41     10.16 o
   5   7   0     1122.56     1005.18     46.36 o
   6   7   0       86.05       81.74      9.41 o
   7   7   0       48.91       73.58     31.18 o
   8   7   0      156.55      138.97     13.79 o
   9   7   0       13.57       26.98     10.19 o
  10   7   0        1.06       74.50     35.16 o
   0   8   0      231.54      269.77     17.44 o
   1   8   0     1282.28     1663.59     72.46 o
   2   8   0        1.84        2.59      3.57 o
   3   8   0      259.43      291.63     15.96 o
   4   8   0      140.09      148.54     12.43 o
   5   8   0      550.11      510.34     26.11 o
   6   8   0      292.36      279.29     17.86 o
   7   8   0      453.40      415.18     25.17 o
   8   8   0        1.86       27.30     12.75 o
   9   8   0        1.09        8.59      8.56 o
  10   8   0      115.52      105.65     15.72 o
   1   9   0      163.33      189.12     14.89 o
   2   9   0       20.28       18.76      6.79 o
   3   9   0       10.85       12.18      4.94 o
   4   9   0       52.31       43.25      8.52 o
   5   9   0      160.04      191.40     18.06 o
   6   9   0      133.32      108.70     11.70 o
   7   9   0      205.42      217.37     17.56 o
   8   9   0       76.33      101.77     12.48 o
   9   9   0       24.25       31.61     10.34 o
   0  10   0     1797.90     2100.58    153.38 o
   1  10   0      797.39      846.38     46.88 o
   2  10   0        0.24       -1.36      6.18 o
   3  10   0      161.17      143.17     13.76 o
   4  10   0        6.89       19.89      8.01 o
   5  10   0      103.92      126.64     11.81 o
   6  10   0       54.93       69.34     11.64 o
   7  10   0      449.91      372.09     24.11 o
   8  10   0        9.88       25.23      8.67 o
   1  11   0       69.16       92.39     11.58 o
   2  11   0      332.78      328.61     22.87 o
   3  11   0       63.52       54.05      9.72 o
   4  11   0        0.59        7.89      8.04 o
   5  11   0      348.08      424.02     36.96 o
   6  11   0       45.66       85.81     24.71 o
   7  11   0      265.02      230.29     25.26 o
   0  12   0      683.12      736.61     92.60 o
   1  12   0       24.80       22.47      8.50 o
   2  12   0        3.53        4.63      7.46 o
   3  12   0       70.14       74.88     11.43 o
   4  12   0        7.63       12.44      8.36 o
   5  12   0      120.21      111.31     15.68 o
   6  12   0      102.69      130.00     23.49 o
   1  13   0      630.42      630.72     45.22 o
   2  13   0       66.74       49.78     10.84 o
   3  13   0      273.57      267.52     21.28 o
   4  13   0       29.62       47.63     10.84 o
 -12   1   1        3.79       10.84     15.41 o
 -11   1   1        0.34       22.11      8.95 o
 -10   1   1        1.64       30.22      7.97 o
  -9   1   1        0.35       30.38      7.21 o
  -8   1   1       53.31       68.94      8.30 o
  -7   1   1      635.07      646.54     29.18 o
  -6   1   1       75.19      101.22     10.08 o
  -5   1   1     3358.02     3299.96    141.88 o
  -4   1   1       30.48       36.58      4.15 o
  -3   1   1     2378.05     2301.78     99.64 o
  -2   1   1       35.03       29.65      3.45 o
  -1   1   1     1020.35      977.90     44.73 o
   0   1   1     2137.00     2559.78    104.33 o
   1   1   1      547.88      580.00     28.31 o
   2   1   1    17501.61    17900.07    766.73 o
   3   1   1     2142.98     2266.93     84.22 o
   4   1   1     3353.27     3342.65    123.51 o
   5   1   1      558.78      510.60     20.86 o
   6   1   1     1975.69     1929.95     73.45 o
   7   1   1      426.53      426.66     19.68 o
   8   1   1       32.52       44.93      6.87 o
   9   1   1        6.80        7.24      6.09 o
  10   1   1       19.19       20.67      7.84 o
  11   1   1      761.29      884.63     44.87 o
  12   1   1       77.45       61.24     18.05 o
 -12   2   1       12.11       64.62     11.76 o
 -11   2   1       60.67       51.03     10.48 o
 -10   2   1       11.07      166.20     24.04 o
  -9   2   1       55.20      214.18     25.83 o
  -8   2   1      156.38      154.86     12.64 o
  -7   2   1       34.64      112.23     17.14 o
  -6   2   1        0.99        8.55      5.23 o
  -5   2   1      524.17      624.25     27.31 o
  -4   2   1      454.12      433.61     20.80 o
  -3   2   1     2029.27     2043.92     77.36 o
  -2   2   1      554.50      615.16     24.15 o
  -1   2   1     5596.32     7062.85    368.32 o
   0   2   1      147.76      190.88      9.99 o
   1   2   1     1118.95     1450.81     76.98 o
   2   2   1       17.44       21.22      4.26 o
   3   2   1      172.49      175.40     11.19 o
   4   2   1       48.33       51.53      4.55 o
   5   2   1      397.56      442.29     18.81 o
   6   2   1        4.90       18.11      5.16 o
   7   2   1       15.46      100.07     23.15 o
   8   2   1      105.54      123.30     23.90 o
   9   2   1      485.17      613.63     31.87 o
  10   2   1       10.68       64.09      9.78 o
  11   2   1      289.36      294.45     21.11 o
  12   2   1      358.43      379.61     24.90 o
 -12   3   1      268.36      491.17     43.66 o
 -11   3   1        0.32        2.50     11.35 o
 -10   3   1      647.57      576.89     42.25 o
  -9   3   1     1080.21     1093.10     52.02 o
  -8   3   1      257.20      288.52     17.89 o
  -7   3   1        0.15        0.14      4.53 o
  -6   3   1      220.42      212.43     13.20 o
  -5   3   1     3656.14     3769.58    140.89 o
  -4   3   1     4614.88     4748.02    178.83 o
  -3   3   1     3672.89     4102.28    153.88 o
  -2   3   1        1.76        4.92      2.02 o
  -1   3   1     1100.96     1696.68     63.61 o
   0   3   1     6627.34     9576.73    507.89 o
   1   3   1      563.53      745.10     32.32 o
   2   3   1     1357.71     1619.53     79.93 o
   3   3   1      744.33      801.65     31.33 o
   4   3   1      599.43      636.77     25.64 o
   5   3   1       30.27       18.59      4.00 o
   6   3   1      105.54       88.00      7.53 o
   7   3   1      344.31      337.46     17.43 o
   8   3   1       32.00       34.42      7.05 o
   9   3   1       19.60       25.90      7.39 o
  10   3   1      522.48      563.81     30.68 o
  11   3   1      185.32      192.26     16.73 o
 -11   4   1        7.08       29.30      8.83 o
 -10   4   1      397.99      402.16     33.20 o
  -9   4   1      340.79      422.65     24.36 o
  -8   4   1      209.10      360.18     20.69 o
  -7   4   1       73.46       75.52      7.28 o
  -6   4   1      148.61      138.65     10.00 o
  -5   4   1     1577.06     1643.23     63.46 o
  -4   4   1      986.72     1052.49     46.73 o
  -3   4   1      122.15      126.69      7.23 o
  -2   4   1      850.75     1140.03     43.07 o
  -1   4   1        0.40        1.23      1.83 o
   0   4   1        4.70        5.21      2.69 o
   1   4   1     2342.53     3387.79    156.85 o
   2   4   1       56.58       57.68      5.14 o
   3   4   1     3483.58     4216.21    157.32 o
   4   4   1      974.41     1009.78     39.39 o
   5   4   1      927.58      926.68     52.94 o
   6   4   1        1.06       15.13      4.54 o
   7   4   1       66.96       86.46      8.65 o
   8   4   1       20.44      102.23     18.84 o
   9   4   1      592.33      546.88     29.16 o
  10   4   1       12.17       16.60      7.71 o
  11   4   1      196.05      222.35     18.27 o
 -11   5   1      307.00      435.86     50.19 o
 -10   5   1      429.67      382.87     25.44 o
  -9   5   1        2.68      110.72     11.26 o
  -8   5   1       21.91       24.78      6.28 o
  -7   5   1      993.75      878.11     38.91 o
  -6   5   1       18.80       31.12      5.36 o
  -5   5   1      473.08      432.72     22.00 o
  -4   5   1       31.67       19.00      4.12 o
  -3   5   1     2197.76     2634.95     98.48 o
  -2   5   1      205.81      243.17     10.93 o
  -1   5   1     3533.80     4952.06    185.92 o
   0   5   1      151.44      174.48      7.83 o
   1   5   1     3852.54     5379.72    227.35 o
   2   5   1     1040.00     1366.12     59.10 o
   3   5   1      370.35      422.96     21.23 o
   4   5   1      105.64      140.16      8.83 o
   5   5   1      468.23      464.31     21.58 o
   6   5   1     1001.48      946.59     47.29 o
   7   5   1      769.67      800.91     35.76 o
   8   5   1        3.94        9.96      5.55 o
   9   5   1       12.91       11.72      6.49 o
  10   5   1      288.08      292.43     25.81 o
  11   5   1      149.95      177.87     20.64 o
 -11   6   1        0.03       -7.21     10.18 o
 -10   6   1        1.02       -8.63      8.88 o
  -9   6   1        0.24       41.17     16.96 o
  -8   6   1      516.84      759.45     49.51 o
  -7   6   1      113.29      134.42     12.54 o
  -6   6   1      186.62      345.04     26.92 o
  -5   6   1      461.99      544.23     27.72 o
  -4   6   1      202.20      182.50     13.76 o
  -3   6   1      809.50      970.74     37.69 o
  -2   6   1        9.12        7.56      3.25 o
  -1   6   1       14.52       27.97      4.20 o
   0   6   1     1137.99     1613.32     69.65 o
   1   6   1      148.90      194.84     13.32 o
   2   6   1      424.12      596.29     27.34 o
   3   6   1      323.99      380.28     18.85 o
   4   6   1      620.27      583.74     24.37 o
   5   6   1      238.71      211.59     11.62 o
   6   6   1      786.08      786.33     32.63 o
   7   6   1      279.60      314.93     20.66 o
   8   6   1      207.23      282.81     34.37 o
   9   6   1       60.52       61.01     12.08 o
  10   6   1        0.10       13.62     14.21 o
  11   6   1       12.97       13.07     14.08 o
 -10   7   1       72.58       77.15     14.11 o
  -9   7   1      424.80      394.33     30.27 o
  -8   7   1       32.54       52.24      9.69 o
  -7   7   1       48.92       56.22      9.18 o
  -6   7   1       35.81       33.05      7.21 o
  -5   7   1       68.99       67.93     10.83 o
  -4   7   1      598.45      603.72     27.58 o
  -3   7   1      863.76      953.90     42.85 o
  -2   7   1      232.23      290.25     12.60 o
  -1   7   1        2.10       10.33      2.78 o
   0   7   1      132.73      150.98      9.34 o
   1   7   1     3556.63     4564.12    193.45 o
   2   7   1      353.99      380.51     18.84 o
   3   7   1     1492.82     1689.70     73.45 o
   4   7   1        0.40       -4.60      4.09 o
   5   7   1        1.33        0.37      4.87 o
   6   7   1        5.85        2.29      5.55 o
   7   7   1      510.46      463.15     27.04 o
   8   7   1       58.34       71.77     10.44 o
   9   7   1        2.46       12.71      8.91 o
  10   7   1      512.95      478.53     50.91 o
 -10   8   1       97.09      106.55     15.80 o
  -9   8   1        0.00        0.75      8.98 o
  -8   8   1        0.28       -2.33      6.85 o
  -7   8   1       20.69       63.36     13.30 o
  -6   8   1        1.53       23.83     12.67 o
  -5   8   1       49.05       64.05     12.53 o
  -4   8   1       67.33       82.42      9.43 o
  -3   8   1      184.80      223.13     13.34 o
  -2   8   1     1249.07     1457.47     63.93 o
  -1   8   1      179.26      227.61     12.87 o
   0   8   1       67.88      102.24      7.48 o
   1   8   1        1.80        5.44      3.39 o
   2   8   1       48.34       79.69      7.20 o
   3   8   1       62.96       62.25      8.95 o
   4   8   1      220.39      280.00     18.47 o
   5   8   1      238.12      264.10     19.07 o
   6   8   1      147.51      187.71     18.08 o
   7   8   1      224.27      221.66     16.71 o
   8   8   1      308.50      300.41     21.48 o
   9   8   1       27.13       51.21     11.53 o
  10   8   1        0.11       -0.37      9.27 o
  -9   9   1      237.20      220.20     23.65 o
  -8   9   1      239.04      212.82     18.19 o
  -7   9   1       60.11       80.94     10.85 o
  -6   9   1       23.39       16.95      7.26 o
  -5   9   1      256.33      267.20     16.95 o
  -4   9   1      323.99      313.51     17.80 o
  -3   9   1       37.50       42.65      6.80 o
  -2   9   1      103.18      122.83     12.11 o
  -1   9   1      135.60      147.01     18.43 o
   0   9   1      268.42      294.50     19.87 o
   1   9   1      806.84      932.86     50.62 o
   2   9   1      102.76      101.10      8.50 o
   3   9   1       10.89       17.06      5.14 o
   4   9   1     2539.05     2453.03    117.98 o
   5   9   1      496.85      542.33     46.02 o
   6   9   1       11.37       14.87      6.67 o
   7   9   1      146.85      138.84     16.92 o
   8   9   1       37.53       44.61     13.69 o
   9   9   1        3.06        4.43      7.84 o
  -8  10   1        2.97       26.07      8.84 o
  -7  10   1       77.74      121.07     25.28 o
  -6  10   1      501.04      459.67     27.90 o
  -5  10   1      560.03      536.17     34.40 o
  -4  10   1      212.68      197.16     16.83 o
  -3  10   1      859.72     1071.22     57.92 o
  -2  10   1       99.22       98.95     11.41 o
  -1  10   1       43.99       52.31      8.86 o
   0  10   1      322.48      400.20     25.15 o
   1  10   1      656.35      704.11     43.82 o
   2  10   1       12.46        6.73      6.50 o
   3  10   1       10.41       20.71      8.68 o
   4  10   1      577.84      534.38     32.66 o
   5  10   1      182.96      192.54     14.62 o
   6  10   1       74.67       91.58     15.44 o
   7  10   1       37.92       66.15     14.23 o
   8  10   1      143.52      121.96     14.67 o
  -7  11   1      102.29      173.94     24.48 o
  -6  11   1       23.66       45.03     16.25 o
  -5  11   1     2661.91     2357.58    124.63 o
  -4  11   1      602.63      601.94     36.31 o
  -3  11   1       67.94       61.52     10.28 o
  -2  11   1        0.03       -1.90      6.43 o
  -1  11   1      385.80      419.42     26.83 o
   0  11   1       12.84        7.72      7.03 o
   1  11   1      485.19      510.84     35.09 o
   2  11   1      304.02      311.62     22.21 o
   3  11   1      611.97      597.90     39.53 o
   4  11   1        0.34        5.48      7.59 o
   5  11   1      799.33      801.99     48.90 o
   6  11   1      325.60      324.16     33.81 o
   7  11   1        4.08       38.18     13.44 o
  -6  12   1       53.03       77.43     21.42 o
  -5  12   1        0.31       12.92     11.20 o
  -4  12   1      124.27      104.06     13.41 o
  -3  12   1        4.35       10.12      7.96 o
  -2  12   1        7.36        9.23      7.62 o
  -1  12   1        0.11        4.15      7.43 o
   0  12   1      515.92      567.35     49.37 o
   1  12   1        7.93       10.61      7.65 o
   2  12   1        2.09        0.15      7.02 o
   3  12   1      170.93      157.65     16.71 o
   4  12   1       17.68       24.69      9.01 o
   5  12   1       73.91       61.21     18.14 o
   6  12   1       65.46      138.39     39.66 o
  -4  13   1      285.39      269.29     22.06 o
  -3  13   1      181.90      175.03     17.22 o
  -2  13   1      126.16      120.83     20.48 o
  -1  13   1        0.31        8.16      8.78 o
   0  13   1      460.60      475.21     30.68 o
   1  13   1        5.77       11.29      7.96 o
   2  13   1      163.52      138.04     18.97 o
   3  13   1       19.73       36.83     12.83 o
   4  13   1       32.20       11.40     11.23 o
 -12   0   2      500.56      499.26     42.96 o
 -11   0   2       48.25       37.59     14.12 o
 -10   0   2       90.11       69.69     14.23 o
  -9   0   2     1162.38     1138.47     75.99 o
  -8   0   2      154.75      132.24     16.09 o
  -7   0   2      103.52      120.79     14.16 o
  -6   0   2      942.00      929.49     60.17 o
  -5   0   2        2.93        2.00      4.40 o
  -4   0   2     8476.12     7698.00    465.88 o
  -3   0   2     2406.06     2104.58    129.15 o
  -2   0   2    17213.43    15863.33    961.69 o
  -1   0   2      631.90      566.86     35.66 o
   0   0   2     3018.25     1936.07    154.96 o
   1   0   2       36.97       40.48      3.62 o
   2   0   2    14228.23    14970.14    777.87 o
   3   0   2      104.94      130.66      9.73 o
   4   0   2      783.59      740.37     40.99 o
   5   0   2      288.05      304.34     19.20 o
   6   0   2      467.64      464.44     28.32 o
   7   0   2       37.62       33.68      7.41 o
   8   0   2      294.07      337.78     27.94 o
   9   0   2      367.97      397.06     32.42 o
  10   0   2      820.06      926.51     64.94 o
  11   0   2       54.37       36.78     19.42 o
  12   0   2       22.63       12.78     19.04 o
 -12   1   2       14.15        9.45     10.13 o
 -11   1   2       19.35       22.69      8.47 o
 -10   1   2        8.74       -0.21      6.45 o
  -9   1   2       99.87       92.89     10.31 o
  -8   1   2       15.82       37.01      6.44 o
  -7   1   2     1033.31     1254.08     57.33 o
  -6   1   2      360.79      359.74     17.13 o
  -5   1   2       12.01       16.07      4.21 o
  -4   1   2      152.36      146.46      7.93 o
  -3   1   2      167.64      164.87      9.10 o
  -2   1   2     6660.80     6570.37    282.06 o
  -1   1   2        5.25        2.90      1.95 o
   0   1   2     1358.06     1007.13     43.26 o
   1   1   2     4932.03     4840.28    224.25 o
   2   1   2    15808.43    17125.45    679.22 o
   3   1   2     1283.29     1330.08     54.21 o
   4   1   2      525.32      558.80     22.38 o
   5   1   2      615.09      631.83     25.27 o
   6   1   2        0.42       -0.73      3.37 o
   7   1   2       93.55      114.81     10.40 o
   8   1   2      251.65      281.95     17.50 o
   9   1   2       10.00       30.11      8.41 o
  10   1   2        2.69        7.31      6.97 o
  11   1   2      416.97      485.19     28.44 o
  12   1   2        8.13       -8.66     16.33 o
 -12   2   2        1.76        5.65      8.61 o
 -11   2   2       18.89       19.71      8.93 o
 -10   2   2       33.99       43.93      9.10 o
  -9   2   2      347.04      341.96     20.51 o
  -8   2   2      130.61      160.60     12.76 o
  -7   2   2      232.80      235.74     13.49 o
  -6   2   2      440.13      403.13     19.12 o
  -5   2   2        5.39        8.48      6.40 o
  -4   2   2       23.80       13.03      3.03 o
  -3   2   2      772.29      782.64     30.52 o
  -2   2   2    20156.49    21355.55    849.99 o
  -1   2   2     5669.64     6519.11    309.41 o
   0   2   2       91.69       93.53      6.36 o
   1   2   2     2744.07     2814.40    111.63 o
   2   2   2    11352.41    12085.88    484.28 o
   3   2   2    14065.62    15056.53    554.27 o
   4   2   2      654.33      623.14     25.00 o
   5   2   2     1513.60     1547.23     58.84 o
   6   2   2      796.57      907.51     35.91 o
   7   2   2     1235.82     1178.85     46.37 o
   8   2   2      771.67      797.31     36.00 o
   9   2   2      641.96      703.02     35.52 o
  10   2   2      194.10      181.68     15.40 o
  11   2   2      200.92      250.24     19.29 o
  12   2   2      280.72      297.21     25.76 o
 -12   3   2        4.78       60.48     13.85 o
 -11   3   2       80.25       67.61     11.06 o
 -10   3   2      269.78      427.53     25.12 o
  -9   3   2      615.22      913.00     43.95 o
  -8   3   2       31.36       89.01      9.24 o
  -7   3   2       22.26       21.77      5.18 o
  -6   3   2       40.73       45.73      5.60 o
  -5   3   2       85.39       81.07     19.79 o
  -4   3   2      272.44      323.21     17.46 o
  -3   3   2     2837.54     3146.64    118.88 o
  -2   3   2    10311.21    13273.43    527.24 o
  -1   3   2     1422.16     1916.75     78.06 o
   0   3   2        0.31       -0.75      1.68 o
   1   3   2     2933.37     3583.15    151.08 o
   2   3   2     3392.80     3906.57    171.78 o
   3   3   2      132.86      134.69      7.46 o
   4   3   2        4.02        2.30      2.89 o
   5   3   2       13.60       10.35      5.23 o
   6   3   2        8.73        7.79      4.05 o
   7   3   2       12.63       33.80     15.12 o
   8   3   2       61.32       80.72      8.67 o
   9   3   2        4.08       16.58     15.82 o
  10   3   2      371.14      386.48     23.82 o
  11   3   2      191.83      224.16     18.08 o
 -11   4   2      376.25      355.69     23.71 o
 -10   4   2     1117.05     1074.93     52.24 o
  -9   4   2      597.25      624.94     32.50 o
  -8   4   2     1211.96     1170.97     54.67 o
  -7   4   2      213.66      230.85     14.94 o
  -6   4   2       12.08       13.60      4.27 o
  -5   4   2       96.45       81.26     12.90 o
  -4   4   2     1718.74     1845.73     70.52 o
  -3   4   2       51.55       63.58      6.45 o
  -2   4   2     3949.09     4767.14    195.08 o
  -1   4   2      244.88      328.31     23.07 o
   0   4   2       15.29       21.52      2.61 o
   1   4   2      344.74      391.19     18.07 o
   2   4   2       79.68       63.80      5.17 o
   3   4   2     2899.66     3320.88    123.74 o
   4   4   2      445.23      431.59     18.55 o
   5   4   2     1047.38     1000.01     45.04 o
   6   4   2      803.74      894.82     36.13 o
   7   4   2      379.03      369.35     19.06 o
   8   4   2      863.69      852.38     38.52 o
   9   4   2        3.66       10.81      6.56 o
  10   4   2        0.74       -4.32     12.56 o
  11   4   2      274.03      293.68     29.16 o
 -11   5   2       64.40      158.11     15.36 o
 -10   5   2        3.46      123.23     27.81 o
  -9   5   2      371.67      320.55     20.11 o
  -8   5   2        8.46        7.44      5.44 o
  -7   5   2      984.49     1191.41     51.16 o
  -6   5   2        2.41       -6.14      7.78 o
  -5   5   2        0.65        5.06      4.23 o
  -4   5   2     1717.21     1877.16     82.06 o
  -3   5   2     5306.43     6923.52    254.68 o
  -2   5   2     1463.18     1928.59     71.56 o
  -1   5   2     1282.32     1800.52     76.61 o
   0   5   2     1265.37     1647.47     70.74 o
   1   5   2      103.87      101.54      7.34 o
   2   5   2      732.44      979.46     43.09 o
   3   5   2      148.96      144.14      8.42 o
   4   5   2       27.46       36.96      4.30 o
   5   5   2       14.44       22.87      4.33 o
   6   5   2      146.13      151.76     13.03 o
   7   5   2      199.88      229.39     18.49 o
   8   5   2       93.00       86.34      9.95 o
   9   5   2       83.14       72.84      9.93 o
  10   5   2       26.90       20.68     10.56 o
  11   5   2      182.06      205.19     30.14 o
 -11   6   2       22.80       25.17     11.36 o
 -10   6   2       19.43       28.14     15.96 o
  -9   6   2      669.51      559.31     29.98 o
  -8   6   2      174.71      305.60     25.18 o
  -7   6   2       10.77       34.66      6.53 o
  -6   6   2        5.30        7.96      5.29 o
  -5   6   2       62.16       74.70      7.18 o
  -4   6   2     1547.28     1610.79     62.14 o
  -3   6   2      269.54      357.61     16.49 o
  -2   6   2     1201.64     1522.43     57.72 o
  -1   6   2     1074.68     1396.74     53.03 o
   0   6   2     3838.88     5245.41    223.09 o
   1   6   2     4152.52     5831.69    246.12 o
   2   6   2        1.41       -1.96      3.29 o
   3   6   2      284.72      326.31     18.26 o
   4   6   2       29.76       23.31      4.08 o
   5   6   2        9.94        8.10      4.92 o
   6   6   2      205.60      180.35     14.83 o
   7   6   2       63.20       73.45     10.67 o
   8   6   2        2.01        1.19      7.60 o
   9   6   2       78.09       80.63     12.99 o
  10   6   2       96.08       79.44     14.62 o
 -10   7   2       93.88      125.76     24.18 o
  -9   7   2       56.74      128.16     15.66 o
  -8   7   2       84.47       73.24     10.89 o
  -7   7   2        5.75        9.46      6.91 o
  -6   7   2      243.87      232.83     16.81 o
  -5   7   2      168.95      159.66     10.72 o
  -4   7   2     1120.55     1236.18     52.84 o
  -3   7   2        6.08       20.37      5.48 o
  -2   7   2        1.81        4.85      4.22 o
  -1   7   2      109.84      117.72      7.08 o
   0   7   2      712.02     1011.16     44.68 o
   1   7   2      508.43      627.10     34.26 o
   2   7   2        0.46       -2.95      3.14 o
   3   7   2        1.46       -3.43      4.11 o
   4   7   2       41.60       46.03      7.25 o
   5   7   2        6.52        2.55      4.85 o
   6   7   2        0.24       12.56      5.67 o
   7   7   2       96.57      110.93     11.64 o
   8   7   2       62.41      123.66     41.82 o
   9   7   2      113.29      120.37     13.37 o
  10   7   2      426.06      425.08     31.44 o
 -10   8   2       50.24       80.82     14.46 o
  -9   8   2      247.76      237.43     22.25 o
  -8   8   2       52.23       50.59     11.91 o
  -7   8   2       87.72       87.77     11.00 o
  -6   8   2       23.82       15.89      6.97 o
  -5   8   2        4.56        0.72      5.62 o
  -4   8   2      282.08      333.41     18.06 o
  -3   8   2      564.88      608.38     28.55 o
  -2   8   2      920.23     1111.42     49.57 o
  -1   8   2      119.19      127.49      8.67 o
   0   8   2       29.01       34.72      4.46 o
   1   8   2      210.86      249.18     14.00 o
   2   8   2      253.05      253.96     16.32 o
   3   8   2     1635.89     1776.25     76.98 o
   4   8   2      390.34      390.35     23.09 o
   5   8   2        2.09        8.98     11.88 o
   6   8   2      908.04      771.82     37.41 o
   7   8   2       43.14       50.59      9.43 o
   8   8   2       59.94       82.39     11.31 o
   9   8   2      163.97      146.00     22.69 o
  -9   9   2       15.96       68.78     12.53 o
  -8   9   2       42.53      100.24     12.80 o
  -7   9   2      255.18      201.62     20.91 o
  -6   9   2      136.57      138.58     13.43 o
  -5   9   2      515.54      514.56     26.75 o
  -4   9   2      615.63      644.21     30.87 o
  -3   9   2      803.69      889.00     49.24 o
  -2   9   2        0.02       -0.39      5.47 o
  -1   9   2     1018.49     1266.47     67.33 o
   0   9   2       69.52       62.09      8.80 o
   1   9   2      221.21      245.81     14.22 o
   2   9   2      411.50      459.90     22.84 o
   3   9   2      102.01       93.67      8.28 o
   4   9   2      352.53      449.59     32.44 o
   5   9   2      779.84      772.23     37.44 o
   6   9   2       35.48       27.90      7.30 o
   7   9   2        1.03       12.20      7.11 o
   8   9   2       55.39      105.50     21.15 o
   9   9   2       12.92       30.61      9.40 o
  -8  10   2      388.05      392.07     25.90 o
  -7  10   2      130.13      128.12     14.14 o
  -6  10   2      137.28      201.90     26.25 o
  -5  10   2      497.23      560.51     35.66 o
  -4  10   2      423.21      474.97     29.72 o
  -3  10   2     3697.96     3971.82    201.62 o
  -2  10   2     1116.53     1184.63     63.90 o
  -1  10   2      131.31      149.79     13.97 o
   0  10   2       30.06       32.38     10.51 o
   1  10   2      117.81      126.17     16.38 o
   2  10   2      219.00      228.69     17.67 o
   3  10   2      477.21      538.58     32.67 o
   4  10   2       11.10        4.67      5.66 o
   5  10   2      275.01      248.44     16.71 o
   6  10   2      393.48      367.50     23.20 o
   7  10   2      246.03      227.99     18.33 o
   8  10   2        0.51        3.88      8.04 o
  -7  11   2      208.39      241.58     25.44 o
  -6  11   2      660.09      626.54     45.08 o
  -5  11   2       49.77       45.18     23.90 o
  -4  11   2       15.39       36.24      9.92 o
  -3  11   2       14.56       19.00      7.68 o
  -2  11   2        1.43        0.99      6.41 o
  -1  11   2      129.77      160.08     14.95 o
   0  11   2      216.45      232.38     18.32 o
   1  11   2      318.60      341.94     31.29 o
   2  11   2       20.51       30.64      8.07 o
   3  11   2        5.74       16.27      7.68 o
   4  11   2        9.33       12.14      9.42 o
   5  11   2      537.83      531.29     34.98 o
   6  11   2      115.31      122.91     17.70 o
   7  11   2       57.50       56.17     14.80 o
  -6  12   2      180.64      166.84     27.27 o
  -5  12   2       59.26       64.83     15.38 o
  -4  12   2       31.65       23.68      8.93 o
  -3  12   2      230.60      235.46     19.55 o
  -2  12   2       10.99       10.88      7.86 o
  -1  12   2      375.84      354.42     29.66 o
   0  12   2        2.48        6.86      7.98 o
   1  12   2        9.45        4.07      7.38 o
   2  12   2      384.12      406.42     36.81 o
   3  12   2      509.13      502.33     35.50 o
   4  12   2        2.45        4.53      9.58 o
   5  12   2      582.82      498.65     34.93 o
   6  12   2      452.82      407.34     33.43 o
  -4  13   2      133.35      142.20     20.73 o
  -3  13   2       29.45       27.27     12.56 o
  -2  13   2       80.89       87.13     12.93 o
  -1  13   2      279.03      281.26     35.09 o
   0  13   2       17.40       22.49     11.91 o
   1  13   2       26.92       27.22      8.97 o
   2  13   2        0.00       -3.16      7.26 o
   3  13   2      254.97      253.52     20.96 o
   4  13   2       47.16       56.46     15.38 o
 -12   1   3       25.18       29.62      9.62 o
 -11   1   3      170.81      178.24     16.11 o
 -10   1   3        2.49        7.38      8.62 o
  -9   1   3        0.10       25.97      7.17 o
  -8   1   3       48.95       54.40      7.40 o
  -7   1   3     4547.60     4574.53    198.04 o
  -6   1   3       56.26       92.01      7.10 o
  -5   1   3      280.86      281.90     13.67 o
  -4   1   3      400.89      407.23     18.13 o
  -3   1   3      451.05      388.21     17.02 o
  -2   1   3    15470.85    14086.18    608.02 o
  -1   1   3      111.98      108.21      6.80 o
   0   1   3     5085.48     3987.37    193.13 o
   1   1   3     6964.50     6365.72    260.45 o
   2   1   3    35310.81    35754.99   1318.18 o
   3   1   3     2057.83     2033.82     76.05 o
   4   1   3      446.18      530.85     21.71 o
   5   1   3      850.99      902.98     35.40 o
   6   1   3       20.57       24.24      4.66 o
   7   1   3      684.59      701.19     29.27 o
   8   1   3       22.64       42.53      7.25 o
   9   1   3      433.01      450.74     25.18 o
  10   1   3        0.42       -5.98      6.41 o
  11   1   3       57.76       69.65     11.59 o
 -12   2   3       50.86       16.21      9.55 o
 -11   2   3      206.04      297.06     53.95 o
 -10   2   3      169.35      189.62     17.25 o
  -9   2   3       65.29      140.49     12.49 o
  -8   2   3       56.16      102.71      9.83 o
  -7   2   3       19.24       39.42      9.43 o
  -6   2   3        3.09       25.83      6.88 o
  -5   2   3      610.56      627.49     27.27 o
  -4   2   3        3.39        7.63      2.85 o
  -3   2   3      968.75      932.25     38.61 o
  -2   2   3     3039.23     3041.98    122.39 o
  -1   2   3       91.36       84.62      4.53 o
   0   2   3      128.06      101.70      8.38 o
   1   2   3     2074.22     1947.22     73.18 o
   2   2   3     1788.97     1750.83     75.20 o
   3   2   3     1803.60     1879.57     70.87 o
   4   2   3        5.56       14.93      3.29 o
   5   2   3     1168.80     1166.87     45.54 o
   6   2   3      888.04      880.15     35.38 o
   7   2   3        4.52        2.18      4.24 o
   8   2   3       34.74       46.33      7.10 o
   9   2   3      373.67      513.75     27.90 o
  10   2   3        2.82       11.04      7.06 o
  11   2   3      228.69      194.62     16.84 o
 -12   3   3       59.79       50.25     12.83 o
 -11   3   3        0.88       23.06      9.21 o
 -10   3   3       48.59      127.38     13.38 o
  -9   3   3       70.96      189.33     17.57 o
  -8   3   3       95.56      113.75     10.79 o
  -7   3   3      898.43      914.18     39.95 o
  -6   3   3        4.71        4.22      4.08 o
  -5   3   3      176.31      174.01     11.13 o
  -4   3   3       21.77       17.17      4.20 o
  -3   3   3      612.44      774.21     30.55 o
  -2   3   3      394.86      411.69     16.96 o
  -1   3   3       10.61        8.36      2.03 o
   0   3   3      457.27      484.45     29.18 o
   1   3   3     3632.11     3813.99    182.10 o
   2   3   3      256.53      310.26     13.22 o
   3   3   3      113.16      155.70      8.41 o
   4   3   3     1149.85     1140.95     50.77 o
   5   3   3     4583.94     4680.00    174.20 o
   6   3   3      329.71      358.57     17.09 o
   7   3   3      914.53      953.32     38.57 o
   8   3   3      124.32      113.24     12.42 o
   9   3   3      858.60      828.59     41.05 o
  10   3   3        0.70       13.97      7.22 o
  11   3   3      396.68      372.99     24.45 o
 -11   4   3       11.02      112.50     30.18 o
 -10   4   3      204.54      306.89     35.45 o
  -9   4   3       14.44      165.40     33.44 o
  -8   4   3      230.98      488.89     31.58 o
  -7   4   3      409.01      411.24     20.62 o
  -6   4   3      467.27      465.53     22.18 o
  -5   4   3      575.97      617.66     25.77 o
  -4   4   3      520.53      627.55     27.14 o
  -3   4   3        0.59        1.98      2.86 o
  -2   4   3        7.29        9.32      4.47 o
  -1   4   3      990.32     1360.49     55.80 o
   0   4   3       33.85       48.00      3.99 o
   1   4   3      306.56      301.10     14.41 o
   2   4   3       11.88        9.78      2.91 o
   3   4   3     1199.18     1349.21     51.70 o
   4   4   3      110.50      120.31      7.68 o
   5   4   3      603.58      672.33     31.83 o
   6   4   3     1254.04     1263.76     49.61 o
   7   4   3       67.67       65.88      7.47 o
   8   4   3       65.75       74.48     11.15 o
   9   4   3        8.60       11.34      6.54 o
  10   4   3       10.83       -1.98     10.40 o
  11   4   3      273.16      303.59     21.94 o
 -11   5   3      225.64      230.66     23.66 o
 -10   5   3      168.35      185.41     19.35 o
  -9   5   3      187.73      266.46     19.62 o
  -8   5   3      377.04      274.47     17.64 o
  -7   5   3     2727.79     2709.30    111.33 o
  -6   5   3     5147.51     5019.70    202.81 o
  -5   5   3        7.37       11.01      4.21 o
  -4   5   3     1719.86     2027.09     77.58 o
  -3   5   3     1849.69     2255.40     96.00 o
  -2   5   3     3619.49     4835.85    228.66 o
  -1   5   3     1187.17     1436.60     77.11 o
   0   5   3      927.02     1109.47     48.16 o
   1   5   3      747.33      970.63     42.64 o
   2   5   3     5074.23     5905.80    247.92 o
   3   5   3      556.31      536.30     25.68 o
   4   5   3      163.45      141.45      8.50 o
   5   5   3      678.31      663.56     27.74 o
   6   5   3      258.99      263.66     16.56 o
   7   5   3       62.25       44.03      6.61 o
   8   5   3       54.54       70.39      8.49 o
   9   5   3        0.39      -11.82      7.88 o
  10   5   3       18.23        4.59     22.15 o
  11   5   3       31.54       18.68     21.65 o
 -11   6   3      108.51       88.43     16.05 o
 -10   6   3        5.22        8.31     10.45 o
  -9   6   3      261.95      408.61     23.65 o
  -8   6   3       17.35       46.56      7.59 o
  -7   6   3      121.82      136.81     11.06 o
  -6   6   3      216.12      239.65     14.66 o
  -5   6   3      458.33      478.07     24.32 o
  -4   6   3     1014.85     1169.90     46.29 o
  -3   6   3       72.83       94.64      6.58 o
  -2   6   3       40.74       40.78      4.84 o
  -1   6   3      132.79      167.46      8.91 o
   0   6   3      918.61     1093.10     51.75 o
   1   6   3     2121.78     2584.55    131.18 o
   2   6   3       31.86       31.92      4.49 o
   3   6   3      432.43      458.78     25.29 o
   4   6   3       51.44       48.49      5.08 o
   5   6   3       14.25       14.21      5.47 o
   6   6   3       17.75       27.91      6.99 o
   7   6   3      374.20      373.80     25.87 o
   8   6   3       36.39       46.72     10.64 o
   9   6   3       91.66       73.09     11.39 o
  10   6   3       14.52       12.82     16.40 o
 -10   7   3        2.42       17.30     10.58 o
  -9   7   3       60.31       46.28     15.23 o
  -8   7   3       66.57       63.76     10.20 o
  -7   7   3       56.87       52.72      9.25 o
  -6   7   3      228.57      242.03     14.61 o
  -5   7   3       12.22       15.13      5.62 o
  -4   7   3       46.55       58.41      6.90 o
  -3   7   3      212.53      233.29     11.75 o
  -2   7   3      665.14      788.55     35.38 o
  -1   7   3     1131.09     1374.47     52.51 o
   0   7   3      170.61      191.26     10.83 o
   1   7   3      114.70      163.82     10.15 o
   2   7   3     2343.20     2831.13    138.30 o
   3   7   3       89.19       89.00      8.30 o
   4   7   3        4.95        1.74      5.12 o
   5   7   3       27.75       11.13      6.17 o
   6   7   3      701.94      637.07     34.75 o
   7   7   3      409.02      357.13     25.16 o
   8   7   3     1430.46     1252.10     63.61 o
   9   7   3      132.20      133.71     14.58 o
  10   7   3       17.62       19.88     10.27 o
 -10   8   3       13.07       36.56     11.36 o
  -9   8   3       60.70      118.85     19.78 o
  -8   8   3       32.98       51.72      9.97 o
  -7   8   3      158.41      154.31     14.60 o
  -6   8   3       95.41      118.51     12.12 o
  -5   8   3      215.89      242.48     16.28 o
  -4   8   3      491.15      541.00     26.66 o
  -3   8   3       12.71       14.24      4.54 o
  -2   8   3      583.39      689.71     27.61 o
  -1   8   3      123.06      141.51     13.40 o
   0   8   3        0.22       -2.76      2.84 o
   1   8   3      390.53      462.86     22.44 o
   2   8   3      104.89      125.50      9.02 o
   3   8   3        4.00        6.36      4.35 o
   4   8   3        0.75       -2.55      4.79 o
   5   8   3       34.48       33.95      6.80 o
   6   8   3       14.06       14.81      6.47 o
   7   8   3        2.68        3.32      6.57 o
   8   8   3       53.01       41.25      9.03 o
   9   8   3       16.90       17.96     13.31 o
  -9   9   3       43.15       46.15     12.73 o
  -8   9   3       95.62       97.46     12.72 o
  -7   9   3       41.88       69.57     10.26 o
  -6   9   3       19.39       34.51      8.18 o
  -5   9   3      159.67      185.38     14.22 o
  -4   9   3        9.96       24.39     13.04 o
  -3   9   3       23.51       45.64     10.97 o
  -2   9   3     2139.63     2391.88    123.31 o
  -1   9   3     1472.22     1670.45     87.30 o
   0   9   3      374.68      398.44     25.07 o
   1   9   3        0.30       -4.29      3.76 o
   2   9   3      442.37      472.25     28.14 o
   3   9   3     1178.91     1222.10     54.77 o
   4   9   3       40.33       43.28      9.00 o
   5   9   3      377.39      389.91     26.82 o
   6   9   3      135.73      104.70     10.95 o
   7   9   3        1.84       -1.35      6.42 o
   8   9   3      633.63      525.68     31.09 o
   9   9   3      209.20      211.83     18.79 o
  -8  10   3       42.28      129.55     14.40 o
  -7  10   3       59.19       93.80     16.71 o
  -6  10   3       67.79       80.48     15.15 o
  -5  10   3       62.90      113.95     18.11 o
  -4  10   3       93.67      105.48     12.45 o
  -3  10   3     2625.73     2954.22    151.53 o
  -2  10   3      441.26      500.67     30.26 o
  -1  10   3       75.13       76.70     10.20 o
   0  10   3        0.33       -4.23      7.49 o
   1  10   3      223.98      266.85     22.26 o
   2  10   3       51.85       54.46      8.87 o
   3  10   3       38.31       30.24      5.84 o
   4  10   3       49.08       43.08      7.71 o
   5  10   3       36.45       34.31      7.30 o
   6  10   3       91.84      103.98     11.70 o
   7  10   3        5.72        4.60     13.49 o
   8  10   3        9.15        7.51      8.01 o
  -7  11   3      498.25      492.69     43.43 o
  -6  11   3      472.55      570.62     58.81 o
  -5  11   3       11.61       25.74     12.57 o
  -4  11   3       15.24       14.41      8.06 o
  -3  11   3       49.88       42.87      9.09 o
  -2  11   3      126.83      161.43     15.90 o
  -1  11   3      356.42      350.40     23.71 o
   0  11   3      292.56      307.36     21.71 o
   1  11   3      366.40      395.74     34.33 o
   2  11   3      203.86      211.38     20.21 o
   3  11   3      164.70      165.95     15.28 o
   4  11   3      122.55      101.58     15.49 o
   5  11   3        5.59       19.87     11.16 o
   6  11   3      159.95      153.57     19.49 o
   7  11   3        1.35       -5.45      7.33 o
  -6  12   3       51.29       77.46     24.42 o
  -5  12   3       61.38       72.33     15.82 o
  -4  12   3      298.60      259.75     20.87 o
  -3  12   3      266.81      248.10     21.18 o
  -2  12   3      207.10      217.19     18.96 o
  -1  12   3     2130.54     2210.44    129.94 o
   0  12   3       55.97       62.34     10.81 o
   1  12   3      293.85      312.27     30.83 o
   2  12   3        7.95        8.26      9.11 o
   3  12   3       78.88       69.68     19.67 o
   4  12   3      145.08      119.34     16.92 o
   5  12   3       81.53      110.55     17.57 o
  -4  13   3       25.70       32.63      9.84 o
  -3  13   3       53.96       44.09     10.07 o
  -2  13   3      203.42      207.55     18.60 o
  -1  13   3       14.60       18.59      8.46 o
   0  13   3      121.59      131.06     18.27 o
   1  13   3       27.90       28.58      9.04 o
   2  13   3        0.13       -2.99      7.37 o
   3  13   3      450.74      454.81     35.62 o
 -12   0   4        1.67        5.20     13.44 o
 -11   0   4      472.16      482.65     91.30 o
 -10   0   4        1.29        9.87      9.79 o
  -9   0   4       39.11       14.01     11.76 o
  -8   0   4      409.17      386.83     30.14 o
  -7   0   4      168.49      191.46     19.01 o
  -6   0   4      119.59      136.57     14.44 o
  -5   0   4     8718.17     8563.65    517.95 o
  -4   0   4      277.56      269.38     19.61 o
  -3   0   4        2.45        4.92      3.10 o
  -2   0   4     2659.67     2367.70    143.63 o
  -1   0   4    12046.08    11015.47    741.72 o
   0   0   4     8265.26     6990.16    860.87 o
   1   0   4        2.00        4.33      4.08 o
   2   0   4      237.24      265.89     16.54 o
   3   0   4      599.13      561.94     31.91 o
   4   0   4     3596.04     3819.01    200.88 o
   5   0   4      215.92      192.76     15.20 o
   6   0   4       30.57       35.78      9.67 o
   7   0   4      892.75      936.01     54.26 o
   8   0   4       99.70      113.73     15.50 o
   9   0   4     3620.45     3901.11    243.99 o
  10   0   4       37.36       31.10     17.18 o
  11   0   4       71.34       62.61     15.73 o
 -12   1   4       65.16       41.55     11.64 o
 -11   1   4       17.72       61.62     20.43 o
 -10   1   4       27.96       35.20      8.63 o
  -9   1   4      107.10      114.09     12.83 o
  -8   1   4      173.91      190.08     17.46 o
  -6   1   4       98.73      129.19      9.73 o
  -5   1   4        1.11       -1.87      2.81 o
  -4   1   4     1797.56     1862.07     75.64 o
  -3   1   4     2191.26     2161.26     80.69 o
  -2   1   4     4260.32     4041.07    174.10 o
  -1   1   4     1700.38     1524.51     62.11 o
   0   1   4     3011.28     2319.25    101.13 o
   1   1   4     7725.93     6519.31    295.25 o
   2   1   4     1452.14     1423.95     54.06 o
   3   1   4      802.62      796.31     31.31 o
   4   1   4      161.79      173.88      9.53 o
   5   1   4       16.44       19.09      4.03 o
   6   1   4       30.24       33.59      5.14 o
   7   1   4       16.62        6.64      4.79 o
   8   1   4      153.32      154.21     11.86 o
   9   1   4        6.97       16.91      7.78 o
  10   1   4      134.92      145.96     14.00 o
  11   1   4       46.87       45.16     14.49 o
 -12   2   4        0.02      -11.87     15.41 o
 -11   2   4     1097.63     1149.97     55.95 o
 -10   2   4      377.59      428.36     24.96 o
  -9   2   4      141.53      161.90     13.60 o
  -8   2   4       76.70       84.42      9.16 o
  -7   2   4      939.69      860.84     37.61 o
  -6   2   4      510.97      483.35     22.37 o
  -5   2   4      486.85      407.29     20.90 o
  -4   2   4      242.42      289.45     14.03 o
  -3   2   4     2195.58     2220.97     83.42 o
  -2   2   4      574.92      523.85     22.47 o
  -1   2   4     4987.11     4543.35    169.81 o
   0   2   4     2368.83     1802.17     78.35 o
   1   2   4     3549.48     3275.02    155.70 o
   2   2   4     4717.25     4623.27    195.30 o
   3   2   4      531.80      505.82     20.77 o
   4   2   4     2213.21     2275.82     93.07 o
   5   2   4      246.35      270.87     13.45 o
   6   2   4       82.65       90.34      8.02 o
   7   2   4        1.77       -6.26      4.17 o
   8   2   4       30.88       47.50      7.48 o
   9   2   4     1174.50     1281.29     60.20 o
  10   2   4       23.09       13.08     12.45 o
  11   2   4      145.95      133.38     14.38 o
 -12   3   4        7.99        3.84     12.58 o
 -11   3   4       48.71       43.90     10.42 o
 -10   3   4       19.75       25.48      8.58 o
  -9   3   4       31.34       74.82     14.39 o
  -8   3   4        6.70       17.72      5.94 o
  -7   3   4      101.49      259.05     34.73 o
  -6   3   4       20.81       28.51      5.22 o
  -5   3   4        0.04        2.47      3.00 o
  -4   3   4      839.25      905.33     35.80 o
  -3   3   4      176.02      196.11      9.80 o
  -2   3   4      152.84      146.19      7.42 o
  -1   3   4       11.88       13.69      2.43 o
   0   3   4     1595.71     1561.86     66.72 o
   1   3   4      742.81      654.30     25.39 o
   2   3   4       13.19       11.27      3.99 o
   3   3   4      701.28      733.87     29.17 o
   4   3   4       46.33       48.49      6.83 o
   5   3   4        0.01        1.83      7.46 o
   6   3   4       25.02       26.12      5.09 o
   7   3   4     1218.31     1256.11     49.78 o
   8   3   4       67.09       71.51      8.73 o
   9   3   4        0.02       11.36      6.26 o
  10   3   4      275.76      259.83     18.93 o
  11   3   4        0.70        4.20     10.81 o
 -11   4   4       23.33       30.10     10.94 o
 -10   4   4       15.81       66.12     10.40 o
  -9   4   4        3.43        1.03      6.44 o
  -8   4   4      368.18      374.23     21.42 o
  -7   4   4      451.32      461.86     22.56 o
  -6   4   4       27.65       43.97     11.53 o
  -5   4   4      496.22      510.33     22.39 o
  -4   4   4     3009.26     3075.53    115.89 o
  -3   4   4     4671.42     5477.24    264.05 o
  -2   4   4     2025.46     2154.06     92.38 o
  -1   4   4      945.10      939.25     62.78 o
   0   4   4       71.87       91.74      5.11 o
   1   4   4        3.77        6.09      2.24 o
   2   4   4     1758.73     1956.03     80.14 o
   3   4   4     3615.66     3778.06    139.97 o
   4   4   4     2219.21     2332.50     88.53 o
   5   4   4      164.85      141.15      9.29 o
   6   4   4      131.83      123.75      9.16 o
   7   4   4       47.64       53.15      7.20 o
   8   4   4      120.51      122.83     10.78 o
   9   4   4      240.73      235.24     17.53 o
  10   4   4        0.08       -6.31     11.14 o
  11   4   4      125.18      109.20     17.34 o
 -11   5   4       80.99      159.71     27.30 o
 -10   5   4      758.27      722.40     37.52 o
  -9   5   4       71.59      106.34     18.92 o
  -8   5   4      119.55      148.56     13.80 o
  -7   5   4      930.58     1166.55     65.74 o
  -6   5   4       19.71       45.43     15.87 o
  -5   5   4        1.70       -0.16      3.71 o
  -4   5   4      394.91      401.49     31.71 o
  -3   5   4       11.01       18.79      3.36 o
  -2   5   4      307.56      393.79     17.78 o
  -1   5   4        6.41        7.58      2.70 o
   0   5   4      207.88      203.39     11.10 o
   1   5   4       57.77       63.80      5.32 o
   2   5   4       31.76       29.48      4.07 o
   3   5   4        1.00        2.24      2.54 o
   4   5   4       92.76       95.07      7.18 o
   5   5   4        3.92        4.45      3.65 o
   6   5   4      145.41      143.16      9.94 o
   7   5   4        4.04        2.40      3.25 o
   8   5   4      454.20      428.95     22.10 o
   9   5   4       23.36        1.11      9.25 o
  10   5   4       29.15       30.91     11.20 o
  11   5   4       15.83       14.47     22.82 o
 -11   6   4      303.29      231.37     23.22 o
 -10   6   4        1.35       -1.76     13.66 o
  -9   6   4       65.83      110.67     15.14 o
  -8   6   4      183.57      176.92     13.42 o
  -7   6   4      101.93       95.94      9.35 o
  -6   6   4      398.60      385.48     20.01 o
  -5   6   4      482.14      453.27     20.56 o
  -4   6   4     3128.19     3307.19    125.99 o
  -3   6   4      588.76      582.16     27.25 o
  -2   6   4       33.33       30.35      3.52 o
  -1   6   4     1293.73     1436.94     58.30 o
   0   6   4       13.55        2.35      4.73 o
   1   6   4     1258.61     1397.16     60.53 o
   2   6   4       22.84       18.56      4.01 o
   3   6   4      554.00      446.48     24.85 o
   4   6   4      632.87      562.10     27.65 o
   5   6   4     1454.27     1353.50     60.91 o
   6   6   4     1389.23     1277.89     66.34 o
   7   6   4        0.02       -8.44      6.22 o
   8   6   4      441.86      446.05     27.49 o
   9   6   4      120.38      107.72     15.37 o
  10   6   4      208.92      198.42     26.10 o
 -10   7   4        9.69        4.87      9.19 o
  -9   7   4       83.47       72.03     13.20 o
  -8   7   4       29.00       42.92      9.03 o
  -7   7   4       22.13       18.10      6.28 o
  -6   7   4      142.75      154.76     14.09 o
  -5   7   4      626.87      586.16     28.99 o
  -4   7   4        0.85       -4.80      4.48 o
  -3   7   4      154.47      173.04      9.89 o
  -2   7   4      351.26      372.09     18.52 o
  -1   7   4       62.56       95.14     10.09 o
   0   7   4       12.04       18.39      3.70 o
   1   7   4       21.39       28.37      4.79 o
   2   7   4     3898.28     4258.51    180.23 o
   3   7   4      195.94      193.19     12.13 o
   4   7   4       74.10       65.81     10.84 o
   5   7   4      123.86      106.19     10.43 o
   6   7   4      951.38      887.66     57.03 o
   7   7   4        3.33        8.71      7.48 o
   8   7   4        1.54       18.75     14.59 o
   9   7   4        9.80       11.05      8.48 o
  10   7   4      107.93       79.69     14.96 o
 -10   8   4       73.57       49.19     13.16 o
  -9   8   4       65.13       53.64     17.46 o
  -8   8   4        0.06       10.42      7.65 o
  -7   8   4      167.88      169.18     15.36 o
  -6   8   4     1300.39     1272.19     63.24 o
  -5   8   4       47.89       65.92      8.74 o
  -4   8   4     2070.31     2211.45     83.82 o
  -3   8   4      113.67      113.55      8.05 o
  -2   8   4       30.13       29.70      6.46 o
  -1   8   4      804.73      854.08     38.75 o
   0   8   4     1035.63     1078.56     48.11 o
   1   8   4      402.20      490.16     23.76 o
   2   8   4      782.97      831.87     41.40 o
   3   8   4      494.01      496.77     26.46 o
   4   8   4     1366.03     1245.49     60.96 o
   5   8   4        6.25        8.28      6.58 o
   6   8   4      205.51      154.07     14.34 o
   7   8   4      159.23      149.47     14.48 o
   8   8   4       44.28       37.02      9.86 o
   9   8   4        4.76      -10.98      8.78 o
  -9   9   4       65.94       72.37     13.21 o
  -8   9   4      164.04      174.54     16.58 o
  -7   9   4      225.71      210.62     17.86 o
  -6   9   4      711.95      677.87     36.72 o
  -5   9   4        2.33        9.30      6.34 o
  -4   9   4      661.00      732.64     41.73 o
  -3   9   4     1032.33     1131.37     61.17 o
  -2   9   4     1459.75     1669.92     86.98 o
  -1   9   4     1630.80     1806.41     94.32 o
   0   9   4      143.94      161.27     10.91 o
   1   9   4       31.26       28.18      8.12 o
   2   9   4       68.35       75.78      7.45 o
   3   9   4      248.59      242.85     14.42 o
   4   9   4        7.67       20.70     16.96 o
   5   9   4       83.10       75.72      9.25 o
   6   9   4      108.79       89.36     10.56 o
   7   9   4       32.72       31.87      8.55 o
   8   9   4       96.16       95.82     16.56 o
  -8  10   4       78.97       92.68     17.45 o
  -7  10   4      318.96      349.80     32.30 o
  -6  10   4      635.15      587.66     42.15 o
  -5  10   4      130.90      147.49     16.89 o
  -4  10   4        2.38        8.01      7.02 o
  -3  10   4     1030.48     1235.76     82.41 o
  -2  10   4       47.17       49.91     14.12 o
  -1  10   4       29.97       34.30      7.83 o
   0  10   4       96.14       97.34     11.23 o
   1  10   4      204.74      227.90     18.00 o
   2  10   4       37.18       31.26      7.68 o
   3  10   4       17.75       19.87      5.45 o
   4  10   4      407.15      415.03     28.56 o
   5  10   4      206.71      209.79     15.12 o
   6  10   4       17.74       24.13      7.55 o
   7  10   4        7.16       17.55     10.08 o
   8  10   4       15.27        5.85      7.88 o
  -7  11   4      672.60      736.91     51.68 o
  -6  11   4        3.80       60.74     22.15 o
  -5  11   4      177.61      205.80     28.62 o
  -4  11   4       28.48       27.71      8.86 o
  -3  11   4      505.71      503.32     31.65 o
  -2  11   4      216.10      246.49     19.08 o
  -1  11   4      227.51      252.77     19.06 o
   0  11   4      312.65      323.34     32.28 o
   1  11   4      455.94      514.68     44.09 o
   2  11   4      380.00      413.23     28.08 o
   3  11   4        0.01        3.56      6.63 o
   4  11   4       67.91       61.64     13.29 o
   5  11   4       37.07       24.33     10.46 o
   6  11   4       85.03       73.48     10.51 o
  -6  12   4       10.21        0.76     12.03 o
  -5  12   4      253.75      277.01     28.13 o
  -4  12   4       36.78       32.93      9.29 o
  -3  12   4       50.18       59.84     10.26 o
  -2  12   4      130.44      146.38     14.91 o
  -1  12   4      378.88      409.42     37.53 o
   0  12   4      924.45      884.77     65.97 o
   1  12   4      567.38      624.46     40.66 o
   2  12   4        8.72        7.84      7.56 o
   3  12   4       54.51       36.88      9.11 o
   4  12   4      356.51      270.88     26.17 o
   5  12   4      261.12      229.10     22.05 o
  -4  13   4       34.77       29.67      9.99 o
  -3  13   4       15.29       20.46      8.95 o
  -2  13   4       83.27       89.28     14.61 o
  -1  13   4       21.64       33.81      9.60 o
   0  13   4       16.66       21.91      8.43 o
   1  13   4      694.68      774.48     49.43 o
   2  13   4       19.89       19.30      8.57 o
   3  13   4       52.77       55.43     10.60 o
 -12   1   5        4.50        0.38      9.10 o
 -11   1   5        6.01       10.46      8.41 o
 -10   1   5       76.67       69.44      9.84 o
  -9   1   5       14.24       41.13      7.77 o
  -8   1   5      226.79      271.27     22.10 o
  -7   1   5       10.46        8.91      4.87 o
  -6   1   5      318.84      236.41     12.52 o
  -5   1   5      514.14      429.59     19.54 o
  -4   1   5     2928.42     3001.73    121.44 o
  -3   1   5      736.70      710.88     29.47 o
  -2   1   5     2260.66     1943.19     84.19 o
  -1   1   5      101.10       97.50      6.37 o
   0   1   5     4316.26     3545.19    161.58 o
   1   1   5     1044.27      826.99     31.76 o
   2   1   5     3309.57     3373.29    125.53 o
   3   1   5      995.91     1178.23     45.51 o
   4   1   5      238.69      240.17     11.87 o
   5   1   5      543.24      521.05     22.22 o
   6   1   5     1190.93     1224.57     48.33 o
   7   1   5       78.42       65.10      7.21 o
   8   1   5      436.43      451.28     22.65 o
   9   1   5       75.43       77.53     11.25 o
  10   1   5       13.38       11.73      7.48 o
  11   1   5      290.92      297.66     28.78 o
 -12   2   5        3.22      -14.58      9.81 o
 -11   2   5        0.27       53.50     41.26 o
 -10   2   5       24.04      115.06     25.94 o
  -9   2   5      208.02      209.47     15.89 o
  -8   2   5       12.94       20.65      6.35 o
  -7   2   5      225.72      268.47     36.70 o
  -6   2   5        6.72       11.12      4.16 o
  -5   2   5      341.19      360.46     17.29 o
  -4   2   5     3255.41     3483.84    139.23 o
  -3   2   5       19.80       27.53      3.40 o
  -2   2   5       83.35       97.19      5.96 o
  -1   2   5       86.59      107.53      6.76 o
   0   2   5        7.96        7.54      2.66 o
   1   2   5     1154.32     1016.59     49.32 o
   2   2   5      513.32      489.17     19.88 o
   3   2   5     1793.64     1840.85     69.80 o
   4   2   5     7912.14     8643.32    318.23 o
   5   2   5      839.52      876.14     35.38 o
   6   2   5      665.77      680.93     28.68 o
   7   2   5        0.82       15.28      5.08 o
   8   2   5      157.56      161.37     12.37 o
   9   2   5        2.48        8.96      6.41 o
  10   2   5        1.83       -4.67      6.49 o
  11   2   5       18.13       16.04     14.66 o
 -12   3   5        8.17       -0.24     15.41 o
 -11   3   5       34.83       35.23     10.47 o
 -10   3   5       79.31       92.67     11.57 o
  -9   3   5     1104.70     1059.75     50.84 o
  -8   3   5      147.37      169.55     13.77 o
  -7   3   5       59.63       50.35      6.87 o
  -6   3   5      696.81      685.22     30.60 o
  -5   3   5      424.16      415.89     21.02 o
  -4   3   5     3544.65     3476.87    139.71 o
  -3   3   5     2678.50     2697.72    101.85 o
  -2   3   5       21.68       21.03      2.84 o
  -1   3   5     2227.50     2255.48     85.08 o
   0   3   5     4975.67     4386.18    186.28 o
   1   3   5     2056.23     1712.68     64.49 o
   2   3   5       51.41       37.06      5.54 o
   3   3   5       93.14      111.35      7.02 o
   4   3   5     3662.19     3780.61    142.60 o
   5   3   5     8253.34     8451.05    311.32 o
   6   3   5      806.16      812.98     33.64 o
   7   3   5     1133.68     1135.50     45.71 o
   8   3   5       24.25       11.78      5.94 o
   9   3   5      406.97      385.14     24.41 o
  10   3   5      238.64      248.82     18.78 o
  11   3   5      140.84       95.22     15.04 o
 -11   4   5        6.63        3.72     15.69 o
 -10   4   5      347.94      275.62     20.11 o
  -9   4   5      237.79      218.03     18.26 o
  -8   4   5        1.63       43.86     11.93 o
  -7   4   5        2.09       17.53      7.01 o
  -6   4   5      939.82      889.06     38.20 o
  -5   4   5      566.73      627.12     26.35 o
  -4   4   5      242.88      244.34     16.44 o
  -3   4   5     2373.52     2698.15    127.19 o
  -2   4   5       53.42       87.01      5.77 o
  -1   4   5       87.18      100.37      6.05 o
   0   4   5        1.91       -0.09      1.81 o
   1   4   5      548.50      522.79     20.66 o
   2   4   5      868.73      840.81     35.90 o
   3   4   5       50.13       41.55      4.33 o
   4   4   5       44.66       33.76      5.43 o
   5   4   5      211.10      225.56     14.91 o
   6   4   5      211.41      221.33     12.94 o
   7   4   5       24.10       41.84      6.56 o
   8   4   5       28.76       31.69      7.05 o
   9   4   5        0.30       -8.34      6.18 o
  10   4   5        5.05       -3.77     10.51 o
  11   4   5       19.46       15.45     21.00 o
 -11   5   5       45.04       77.85     13.74 o
 -10   5   5      593.16      699.69     36.61 o
  -9   5   5     1320.38     1158.31     55.28 o
  -8   5   5      361.04      341.24     20.56 o
  -7   5   5      393.42      468.78     27.21 o
  -6   5   5     2453.35     2302.12     94.79 o
  -5   5   5      472.70      466.39     20.78 o
  -4   5   5      349.79      307.83     14.46 o
  -3   5   5       59.04       57.62      5.73 o
  -2   5   5        8.65       24.51      3.98 o
  -1   5   5        1.29       -1.76      2.47 o
   0   5   5      803.45      786.13     30.78 o
   1   5   5      209.50      184.95     10.30 o
   2   5   5       53.56       45.99      4.89 o
   3   5   5      262.55      267.71     13.41 o
   4   5   5       92.70       86.36      6.70 o
   5   5   5       57.08       60.72      6.62 o
   6   5   5       16.61       19.76      5.31 o
   7   5   5       54.02       50.19      9.44 o
   8   5   5       76.04       77.25     11.76 o
   9   5   5      167.64      175.62     20.48 o
  10   5   5      259.46      263.12     25.47 o
 -11   6   5      220.90      314.90     45.71 o
 -10   6   5       52.30       28.17     15.47 o
  -9   6   5       34.38       28.09      8.36 o
  -8   6   5       68.38      111.06     17.13 o
  -7   6   5      393.37      329.95     18.49 o
  -6   6   5      213.69      184.60     12.97 o
  -5   6   5      943.34      937.82     38.38 o
  -4   6   5        1.63       -2.19      5.14 o
  -3   6   5      596.27      660.38     26.79 o
  -2   6   5        0.38       -3.42      2.80 o
  -1   6   5      629.26      704.30     31.69 o
   0   6   5       58.72       49.58      4.99 o
   1   6   5      423.41      394.22     19.23 o
   2   6   5       51.37       54.94      5.73 o
   3   6   5      337.36      337.12     23.78 o
   4   6   5      117.32      115.14     10.07 o
   5   6   5      111.37      110.64     10.62 o
   6   6   5      126.70      134.95     19.32 o
   7   6   5       16.75        7.83      7.80 o
   8   6   5        8.20        6.53      7.98 o
   9   6   5        6.38      -10.00      7.66 o
  10   6   5       43.16       50.15     18.60 o
 -10   7   5        0.48       -1.73     15.90 o
  -9   7   5      205.88      187.63     19.28 o
  -8   7   5       17.32       20.47      7.33 o
  -7   7   5      163.37      146.27     12.01 o
  -6   7   5       27.09       45.01      7.27 o
  -5   7   5      646.63      646.20     28.05 o
  -4   7   5     2656.50     2639.75    127.52 o
  -3   7   5       33.71       26.72      5.70 o
  -2   7   5      116.86      137.68      8.25 o
  -1   7   5      332.29      338.09     15.64 o
   0   7   5     1577.17     1628.21     70.81 o
   1   7   5     1965.87     1966.41     84.52 o
   2   7   5        3.77        4.35      3.72 o
   3   7   5      145.24      139.24     11.76 o
   4   7   5      131.73      125.07     10.87 o
   5   7   5      621.54      532.72     28.14 o
   6   7   5      640.25      592.02     30.79 o
   7   7   5       58.95       54.69      9.83 o
   8   7   5       33.43       12.58      7.89 o
   9   7   5       13.58        1.44      9.24 o
 -10   8   5      166.62      160.33     18.61 o
  -9   8   5        5.20        9.17      9.56 o
  -8   8   5      220.05      214.39     18.37 o
  -7   8   5      165.44      174.35     15.59 o
  -6   8   5       18.20       37.17     11.34 o
  -5   8   5       37.11       33.51      6.39 o
  -4   8   5      267.44      304.95     16.59 o
  -3   8   5      288.00      291.18     14.38 o
  -2   8   5        0.17       -4.86      3.24 o
  -1   8   5      478.67      470.42     22.79 o
   0   8   5     1058.89     1128.68     54.75 o
   1   8   5       82.16       69.06      7.34 o
   2   8   5      671.71      703.73     35.65 o
   3   8   5        0.12       -1.08      4.18 o
   4   8   5      107.54      111.16     10.46 o
   5   8   5      222.54      223.82     16.15 o
   6   8   5       29.54       19.65      7.97 o
   7   8   5      137.49      127.17     14.81 o
   8   8   5      143.52      129.08     15.35 o
   9   8   5        6.24       11.10      8.84 o
  -9   9   5        0.70       13.14     10.08 o
  -8   9   5       58.07       67.21     11.62 o
  -7   9   5       70.63       85.26     11.96 o
  -6   9   5      128.06      154.22     22.97 o
  -5   9   5      128.02      139.28     15.84 o
  -4   9   5     1167.64     1297.96     69.59 o
  -3   9   5      184.76      227.72     18.65 o
  -2   9   5       37.16       36.58     10.55 o
  -1   9   5     2599.33     2603.58    112.53 o
   0   9   5      245.80      229.23     13.60 o
   1   9   5      106.93       99.42      8.43 o
   2   9   5      466.74      484.11     24.09 o
   3   9   5       49.32       58.55     11.53 o
   4   9   5      177.60      151.54     13.54 o
   5   9   5      276.04      232.43     19.29 o
   6   9   5      336.90      278.25     18.20 o
   7   9   5       27.35       17.27      8.25 o
   8   9   5      125.82      104.64     12.86 o
  -8  10   5      214.31      237.90     25.91 o
  -7  10   5       15.85       52.50     14.27 o
  -6  10   5        1.88       47.25     12.85 o
  -5  10   5       78.99       77.60     18.50 o
  -4  10   5      224.51      251.95     19.65 o
  -3  10   5     1140.18     1175.06     63.96 o
  -2  10   5       13.25       15.50      7.08 o
  -1  10   5     2121.74     2207.90    114.79 o
   0  10   5        2.59        4.83      6.30 o
   1  10   5      149.40      153.78     13.74 o
   2  10   5      250.31      245.31     14.67 o
   3  10   5      299.14      288.85     17.45 o
   4  10   5       48.49       47.92      7.87 o
   5  10   5       10.97       10.84      6.40 o
   6  10   5      318.01      273.44     18.44 o
   7  10   5      427.72      355.28     23.59 o
  -7  11   5       94.90      135.36     28.18 o
  -6  11   5      567.85      543.98     40.70 o
  -5  11   5      626.73      555.59     41.77 o
  -4  11   5      236.76      221.25     19.83 o
  -3  11   5       76.78       87.74     11.31 o
  -2  11   5        0.07        9.46      6.78 o
  -1  11   5      164.12      183.98     17.25 o
   0  11   5      331.39      335.04     22.99 o
   1  11   5       56.35       69.28     10.09 o
   2  11   5       33.88       31.23      8.34 o
   3  11   5       55.87       75.55     10.90 o
   4  11   5      377.57      329.97     38.32 o
   5  11   5      363.57      343.77     20.75 o
   6  11   5      423.63      378.11     24.28 o
  -5  12   5       13.52       59.00     14.61 o
  -4  12   5       19.33       21.49      8.70 o
  -3  12   5      405.57      384.98     26.69 o
  -2  12   5      430.33      392.00     33.42 o
  -1  12   5      109.03      107.79     13.00 o
   0  12   5       32.20       37.73     14.72 o
   1  12   5        8.14       10.39      7.52 o
   2  12   5      106.12       98.73     12.30 o
   3  12   5      401.04      412.04     34.71 o
   4  12   5       36.99       40.72     10.95 o
   5  12   5       11.76       11.77     13.10 o
  -3  13   5      429.04      410.25     27.95 o
  -2  13   5      167.79      176.80     17.20 o
  -1  13   5       90.03      101.20     15.36 o
   0  13   5        8.99        9.23      7.89 o
   1  13   5      112.76      133.44     14.86 o
   2  13   5      103.83      105.56     14.63 o
   3  13   5        0.45        5.35      7.85 o
 -12   0   6       70.26       53.22     16.03 o
 -11   0   6       87.06       32.27     13.44 o
 -10   0   6      291.43      295.06     49.10 o
  -9   0   6     1811.93     1876.00    120.96 o
  -8   0   6      444.83      368.02     29.25 o
  -7   0   6      681.21      627.17     43.56 o
  -6   0   6       21.38       16.49      6.58 o
  -5   0   6     1657.86     1544.61     96.77 o
  -4   0   6     1719.19     1481.53     79.57 o
  -3   0   6     1647.67     1251.18    102.16 o
  -2   0   6     1257.98     1222.06     66.19 o
  -1   0   6      978.92      833.47     56.78 o
   0   0   6     2579.56     2022.38    281.92 o
   1   0   6     2640.77     2184.23    141.09 o
   2   0   6     1034.64      838.68     56.23 o
   3   0   6      286.94      325.30     20.51 o
   4   0   6      599.74      674.88     38.74 o
   5   0   6      112.63      156.96     14.25 o
   6   0   6       39.55       36.78      8.51 o
   7   0   6     1478.71     1642.38     90.92 o
   8   0   6      281.60      280.58     22.36 o
   9   0   6       11.94        5.11      9.42 o
  10   0   6        8.44       12.15     15.87 o
  11   0   6      113.81      103.55     28.94 o
 -12   1   6       73.86       42.70     11.71 o
 -11   1   6       36.91       28.90      9.57 o
 -10   1   6      316.89      290.87     22.53 o
  -9   1   6      237.40      222.14     19.46 o
  -8   1   6      439.36      508.99     26.58 o
  -7   1   6      124.38      110.26      9.80 o
  -6   1   6       62.98       58.56      6.05 o
  -5   1   6        2.86        6.95      3.55 o
  -4   1   6      844.25      965.11     37.49 o
  -3   1   6      996.11     1023.72     39.25 o
  -2   1   6     2546.90     2393.68     90.78 o
  -1   1   6       76.62       59.99      4.86 o
   0   1   6      626.47      469.91     19.38 o
   1   1   6       86.92       63.03      5.08 o
   2   1   6     1616.49     1473.81     68.27 o
   3   1   6      543.49      491.80     20.66 o
   4   1   6      139.19      156.40      9.21 o
   5   1   6      292.36      280.88     14.26 o
   6   1   6       13.30       15.00      4.89 o
   7   1   6      771.20      789.16     33.41 o
   8   1   6       26.58       14.78      6.00 o
   9   1   6      159.21      165.25     13.95 o
  10   1   6      186.65      198.73     16.90 o
  11   1   6        0.07       -9.24     12.77 o
 -12   2   6       20.60       -1.82     18.16 o
 -11   2   6        0.14      -13.53     12.10 o
 -10   2   6       41.78       44.75      9.18 o
  -9   2   6       22.76       27.82     11.32 o
  -8   2   6        0.45        2.13      5.54 o
  -7   2   6        7.31       22.79      5.58 o
  -6   2   6       21.86       29.62      5.45 o
  -5   2   6       61.02       51.91      5.75 o
  -4   2   6        1.97        1.20      2.90 o
  -3   2   6     1614.06     1537.94     59.08 o
  -2   2   6     2626.85     2535.39     96.13 o
  -1   2   6     1921.22     1837.78     70.05 o
   0   2   6     3836.82     3250.79    123.21 o
   1   2   6      861.28      731.57     37.10 o
   2   2   6     1572.44     1395.07     58.02 o
   3   2   6      164.81      131.19      7.86 o
   4   2   6     2748.38     2912.67    109.28 o
   5   2   6       36.78       34.42      6.23 o
   6   2   6        0.66        0.12      4.25 o
   7   2   6     2853.22     2942.84    111.63 o
   8   2   6      474.75      480.27     24.28 o
   9   2   6      194.80      171.38     14.54 o
  10   2   6        0.04       -0.59      6.78 o
  11   2   6      298.93      298.74     37.56 o
 -12   3   6       74.74       57.64     11.85 o
 -11   3   6       32.46       27.88     17.73 o
 -10   3   6      135.82      131.71     13.65 o
  -9   3   6       75.02      132.18     29.87 o
  -8   3   6       66.22       61.97      9.70 o
  -7   3   6      296.35      292.68     16.32 o
  -6   3   6      288.85      298.12     31.14 o
  -5   3   6       10.75        8.30      3.98 o
  -4   3   6       70.37       72.12      7.08 o
  -3   3   6     1503.61     1611.68     65.92 o
  -2   3   6     1134.53     1170.10     44.88 o
  -1   3   6     4373.92     4594.14    171.30 o
   0   3   6      425.03      343.66     20.01 o
   1   3   6     2431.57     2233.69     91.92 o
   2   3   6      961.27      819.65     32.03 o
   3   3   6     2951.78     2870.40    123.39 o
   4   3   6      166.56      179.09     10.22 o
   5   3   6       78.57       75.39      7.23 o
   6   3   6     1471.64     1512.01     59.46 o
   7   3   6     1882.59     1882.49     73.28 o
   8   3   6      383.10      369.38     20.14 o
   9   3   6       45.16       48.76      9.60 o
  10   3   6       38.24       41.27      9.02 o
  11   3   6       38.54       17.76     11.76 o
 -11   4   6       14.50        1.79      8.44 o
 -10   4   6       91.30      151.95     19.27 o
  -9   4   6      654.35      679.68     35.11 o
  -8   4   6      990.57      911.41     44.08 o
  -7   4   6      105.76       83.92      9.29 o
  -6   4   6       16.24       27.59      9.06 o
  -5   4   6     2318.81     2378.96     91.77 o
  -4   4   6      987.05     1035.37     40.85 o
  -3   4   6       11.53        1.87      3.48 o
  -2   4   6       99.79      162.92     14.58 o
  -1   4   6      843.12      983.57     38.31 o
   0   4   6     1159.89      991.93     43.79 o
   1   4   6      695.43      529.30     21.02 o
   2   4   6     2602.79     2358.72     89.08 o
   3   4   6     3396.35     3373.76    125.95 o
   4   4   6      479.58      485.27     21.10 o
   5   4   6       87.84       53.00      7.79 o
   6   4   6      181.73      164.54     11.21 o
   7   4   6     3059.77     3133.18    119.69 o
   8   4   6      136.83      128.22     11.22 o
   9   4   6        1.49        8.65      6.31 o
  10   4   6       70.51       89.88     16.03 o
 -11   5   6       98.79      108.61     13.70 o
 -10   5   6      222.06      334.99     30.57 o
  -9   5   6      118.78      219.18     38.83 o
  -8   5   6      585.68      599.56     30.98 o
  -7   5   6       13.52       16.71      7.33 o
  -6   5   6        3.97       -8.86      8.45 o
  -5   5   6      177.97      203.20     11.86 o
  -4   5   6       44.16       48.21      6.33 o
  -3   5   6       42.11       43.78      4.67 o
  -2   5   6      991.72     1125.40     46.75 o
  -1   5   6        1.57        1.81      2.71 o
   0   5   6      549.07      507.16     20.49 o
   1   5   6       83.68       90.76      6.76 o
   2   5   6      321.62      311.45     18.36 o
   3   5   6      210.92      194.46     10.28 o
   4   5   6       88.49       95.69     10.12 o
   5   5   6     1168.67     1140.90     45.56 o
   6   5   6      282.59      289.93     15.51 o
   7   5   6      279.62      267.34     20.07 o
   8   5   6        2.94       -1.16     13.91 o
   9   5   6       43.52       30.77     10.48 o
  10   5   6        0.06      -10.80     14.34 o
 -11   6   6       40.18       60.60     17.93 o
 -10   6   6        3.80       -4.01      7.61 o
  -9   6   6       42.66       65.13     10.28 o
  -8   6   6       25.54       31.97      8.22 o
  -7   6   6      712.63      660.55     31.09 o
  -6   6   6      691.19      665.17     30.67 o
  -5   6   6     5164.01     4991.03    189.10 o
  -4   6   6     1177.62     1205.57     47.94 o
  -3   6   6       52.55       45.09      5.38 o
  -2   6   6      381.33      368.04     23.50 o
  -1   6   6       47.51       37.23      4.77 o
   0   6   6     3081.46     3148.94    134.04 o
   1   6   6      807.08      697.90     32.08 o
   2   6   6      517.53      489.43     23.50 o
   3   6   6       10.32        4.52      4.69 o
   4   6   6      300.02      241.64     15.37 o
   5   6   6     1294.69     1231.82     65.90 o
   6   6   6        7.36       -3.93      7.00 o
   7   6   6      121.10      117.91     12.66 o
   8   6   6       20.55        2.61      8.46 o
   9   6   6       50.49       47.30     11.86 o
  10   6   6      103.71      105.82     16.53 o
 -10   7   6        9.90        7.35     10.24 o
  -9   7   6       17.20       22.42     10.91 o
  -8   7   6       67.84       53.64      8.95 o
  -7   7   6      306.42      297.30     17.99 o
  -6   7   6      695.89      629.40     29.68 o
  -5   7   6      698.51      651.98     28.39 o
  -4   7   6        7.87        5.82      6.29 o
  -3   7   6      108.50      108.86      7.83 o
  -2   7   6      461.83      411.82     19.55 o
  -1   7   6      562.01      550.37     22.69 o
   0   7   6      375.08      371.03     18.75 o
   1   7   6       49.63       50.95      5.67 o
   2   7   6      966.53      943.84     42.78 o
   3   7   6      321.98      262.96     21.23 o
   4   7   6      103.61      105.20     10.05 o
   5   7   6      161.86      150.80     15.24 o
   6   7   6        1.92       -1.42      6.34 o
   7   7   6       69.50       67.23     10.59 o
   8   7   6       96.54       76.90     11.84 o
   9   7   6       81.93       86.34     13.28 o
  -9   8   6      146.84      136.46     16.54 o
  -8   8   6       95.51      101.72     12.96 o
  -7   8   6      183.70      177.11     16.15 o
  -6   8   6       59.85       55.28     13.15 o
  -5   8   6      233.04      208.69     14.37 o
  -4   8   6        3.27       -1.02      5.37 o
  -3   8   6        0.93        0.99      4.62 o
  -2   8   6     1147.85     1189.45     63.31 o
  -1   8   6      249.91      237.45     14.87 o
   0   8   6     1539.92     1540.75     85.48 o
   1   8   6      342.14      324.03     17.47 o
   2   8   6        7.07        6.45      4.64 o
   3   8   6      185.84      149.05     19.89 o
   4   8   6        3.08       -6.95      5.27 o
   5   8   6      388.23      334.78     20.07 o
   6   8   6       10.11        5.21     10.22 o
   7   8   6      363.05      322.67     22.81 o
   8   8   6      212.65      201.36     20.44 o
   9   8   6       44.33       42.06     11.52 o
  -9   9   6      113.67       88.77     14.95 o
  -8   9   6       63.47       71.19     11.87 o
  -7   9   6        0.83       10.40      9.79 o
  -6   9   6      725.52      675.27     37.07 o
  -5   9   6        3.76       10.23      8.83 o
  -4   9   6      176.21      188.15     15.49 o
  -3   9   6       40.49       45.20      8.35 o
  -2   9   6      416.33      435.60     22.15 o
  -1   9   6       51.55       65.70      6.84 o
   0   9   6      305.60      286.94     15.93 o
   1   9   6      180.23      154.99     11.67 o
   2   9   6       12.66       13.77      7.33 o
   3   9   6       43.93       36.19      7.75 o
   4   9   6      537.21      498.98     53.25 o
   5   9   6      195.27      157.47     14.35 o
   6   9   6        6.62      -12.63      8.98 o
   7   9   6       25.56       18.37     13.62 o
   8   9   6      107.97      101.41     13.42 o
  -8  10   6      398.41      333.26     33.05 o
  -7  10   6       15.15       -4.50     11.24 o
  -6  10   6      292.35      267.31     26.54 o
  -5  10   6        9.53        9.61     15.20 o
  -4  10   6      545.94      558.13     34.16 o
  -3  10   6      219.90      263.17     19.63 o
  -2  10   6      100.11       93.00     10.85 o
  -1  10   6        8.29        8.00      6.21 o
   0  10   6       64.45       48.93      8.72 o
   1  10   6      959.01      928.56     64.87 o
   2  10   6      262.39      256.97     15.11 o
   3  10   6        9.46       11.57      5.19 o
   4  10   6       12.24       16.08      6.76 o
   5  10   6       66.17       47.52      9.53 o
   6  10   6      297.15      278.48     18.68 o
   7  10   6      205.99      182.46     16.45 o
  -7  11   6      145.70      124.47     19.06 o
  -6  11   6      533.79      551.46     41.92 o
  -5  11   6        0.07       37.12     12.43 o
  -4  11   6       41.56       40.18      9.36 o
  -3  11   6       68.21       50.80     10.24 o
  -2  11   6       99.26       89.99     11.37 o
  -1  11   6       16.41        8.96      6.74 o
   0  11   6       52.52       42.81      8.69 o
   1  11   6      176.14      160.55     14.98 o
   2  11   6      198.89      175.32     15.78 o
   3  11   6       12.49       13.79      7.34 o
   4  11   6      105.46       90.78     13.54 o
   5  11   6       36.68       35.84      8.15 o
   6  11   6        8.39       22.24      7.78 o
  -5  12   6      363.78      328.71     30.96 o
  -4  12   6      402.84      402.77     30.18 o
  -3  12   6       28.60       38.18      9.10 o
  -2  12   6       13.03       24.11      8.13 o
  -1  12   6        5.72        6.14      9.22 o
   0  12   6       22.22       30.06      8.75 o
   1  12   6      374.06      364.73     39.51 o
   2  12   6      415.71      438.29     37.19 o
   3  12   6        0.03        0.04      7.98 o
   4  12   6        2.68        4.67      8.48 o
  -3  13   6       76.57       84.11     11.95 o
  -2  13   6      422.79      380.66     26.40 o
  -1  13   6      732.01      725.85     50.33 o
   0  13   6       21.78       20.17      8.91 o
   1  13   6       60.78       74.29     11.81 o
   2  13   6      344.34      350.67     32.23 o
 -12   1   7        0.48      -11.76      8.09 o
 -11   1   7       51.90       38.78      9.78 o
 -10   1   7       35.41       78.80     15.04 o
  -9   1   7      283.98      282.80     18.85 o
  -8   1   7      955.50      955.03     45.52 o
  -7   1   7      212.37      174.04     12.76 o
  -6   1   7      382.05      354.95     17.46 o
  -5   1   7      511.25      482.79     20.06 o
  -4   1   7     1367.77     1325.21     50.19 o
  -3   1   7     1776.08     1648.64     67.39 o
  -2   1   7     1813.75     1559.87     59.57 o
  -1   1   7      400.51      299.40     14.86 o
   0   1   7       20.03       15.23      4.25 o
   1   1   7      226.35      147.24      8.56 o
   2   1   7     9735.50     9011.13    365.23 o
   3   1   7      425.02      328.80     14.64 o
   4   1   7     1046.81     1037.07     41.15 o
   5   1   7       37.99       23.33      5.54 o
   6   1   7        7.35       13.27      6.23 o
   7   1   7      724.90      762.68     32.64 o
   8   1   7      368.02      378.85     19.68 o
   9   1   7       92.68       85.24     10.83 o
  10   1   7      213.01      198.80     19.46 o
  11   1   7      134.68      121.66     17.44 o
 -12   2   7       20.13        6.72     14.66 o
 -11   2   7       27.26       23.34      9.53 o
 -10   2   7      347.14      287.15     20.46 o
  -9   2   7        0.02       -3.00      6.39 o
  -8   2   7        0.28       -5.26      5.38 o
  -7   2   7      589.40      566.02     28.62 o
  -6   2   7       31.21       26.39      5.45 o
  -5   2   7      117.25       94.05      6.80 o
  -4   2   7        5.34       15.61      3.59 o
  -3   2   7     1001.56     1000.79     41.78 o
  -2   2   7     2187.00     2209.27     83.88 o
  -1   2   7       16.21       12.33      2.29 o
   0   2   7      203.36      164.76      9.89 o
   1   2   7      123.12      110.06      7.30 o
   2   2   7      161.46      135.49      7.90 o
   3   2   7       10.31       -3.72      6.38 o
   4   2   7      681.65      715.49     29.37 o
   5   2   7        1.44        5.21      4.93 o
   6   2   7        2.78        0.56      4.75 o
   7   2   7        5.92       -4.77      4.85 o
   8   2   7      303.74      292.68     16.53 o
   9   2   7        4.52        8.94      6.34 o
  10   2   7        4.54        2.54     11.28 o
  11   2   7       51.47       35.42     25.94 o
 -11   3   7       61.09       55.25     11.17 o
 -10   3   7       28.79       31.89      9.24 o
  -9   3   7        3.71       -9.27      6.78 o
  -8   3   7      113.69      135.42     12.43 o
  -7   3   7      390.95      383.43     19.86 o
  -6   3   7      586.18      567.64     26.33 o
  -5   3   7      533.72      507.44     21.53 o
  -4   3   7      132.33      111.21      7.59 o
  -3   3   7      500.14      391.57     18.58 o
  -2   3   7      386.35      294.86     14.97 o
  -1   3   7      582.22      595.27     26.72 o
   0   3   7      585.44      493.86     22.99 o
   1   3   7      111.45      139.62      8.66 o
   2   3   7      851.13      716.57     32.64 o
   3   3   7       63.59       35.78      5.05 o
   4   3   7     1614.36     1617.51     62.81 o
   5   3   7      913.78      908.40     37.12 o
   6   3   7      530.42      505.08     23.17 o
   7   3   7      366.19      347.99     18.30 o
   8   3   7       33.59       39.79      7.60 o
   9   3   7      350.79      307.82     19.93 o
  10   3   7        4.07       -5.37      9.00 o
 -11   4   7        9.46        7.45     11.86 o
 -10   4   7      556.15      562.53     31.18 o
  -9   4   7       45.35       93.46     18.84 o
  -8   4   7      574.15      697.41     35.09 o
  -7   4   7      225.53      196.59     13.68 o
  -6   4   7       17.57       14.21      5.53 o
  -5   4   7      528.72      552.91     37.07 o
  -4   4   7      525.00      545.31     23.19 o
  -3   4   7       11.97        9.95      3.69 o
  -2   4   7      148.76      133.60      7.79 o
  -1   4   7      608.69      584.24     24.05 o
   0   4   7        9.30       -0.27      3.84 o
   1   4   7       15.21       16.08      2.45 o
   2   4   7      348.21      301.32     13.48 o
   3   4   7      580.30      481.58     20.56 o
   4   4   7       21.43       24.57      5.14 o
   5   4   7      257.37      246.88     16.51 o
   6   4   7      469.14      475.65     22.07 o
   7   4   7      404.33      380.98     19.49 o
   8   4   7       83.02       84.47      9.31 o
   9   4   7      251.15      213.00     20.16 o
  10   4   7        2.43      -18.69     15.76 o
 -11   5   7      440.66      380.01     25.23 o
 -10   5   7      524.55      512.72     29.29 o
  -9   5   7      158.50      177.24     15.28 o
  -8   5   7        2.90       23.05      8.66 o
  -7   5   7      136.97      109.74     10.25 o
  -6   5   7      942.90      939.51     40.93 o
  -5   5   7      371.30      364.44     17.51 o
  -4   5   7       48.12       41.21      5.28 o
  -3   5   7      729.51      749.36     30.27 o
  -2   5   7      611.10      598.58     28.61 o
  -1   5   7      763.12      754.36     34.93 o
   0   5   7       96.30       89.33      5.88 o
   1   5   7        5.05       11.47      2.87 o
   2   5   7      211.41      182.48     10.01 o
   3   5   7      665.39      516.96     21.95 o
   4   5   7       26.86       28.01      5.84 o
   5   5   7      749.66      734.84     30.86 o
   6   5   7      432.89      414.47     32.30 o
   7   5   7     1100.98     1100.02     51.98 o
   8   5   7      824.81      814.78     44.43 o
   9   5   7       41.71       13.59     10.14 o
  10   5   7        0.30      -11.83     12.47 o
 -10   6   7       67.93       55.00     11.01 o
  -9   6   7      120.25       94.41     11.71 o
  -8   6   7        0.04        0.83      6.70 o
  -7   6   7      306.99      353.89     19.74 o
  -6   6   7      559.12      560.76     27.10 o
  -5   6   7     2139.40     2103.50    100.84 o
  -4   6   7      489.77      451.39     22.05 o
  -3   6   7      284.88      285.29     13.85 o
  -2   6   7      166.39      166.12      9.48 o
  -1   6   7        0.02       -0.05      3.25 o
   0   6   7      124.25      100.24      6.43 o
   1   6   7        4.44        2.43      3.11 o
   2   6   7       64.28       57.82      5.97 o
   3   6   7      149.96      130.22     10.53 o
   4   6   7      379.21      303.76     17.65 o
   5   6   7      173.84      172.27     13.68 o
   6   6   7       16.46       17.90      7.42 o
   7   6   7      288.24      253.12     18.73 o
   8   6   7      107.54      105.58     13.51 o
   9   6   7        0.98       -3.24      8.53 o
 -10   7   7        5.22        7.99     10.00 o
  -9   7   7        0.31       -2.54      7.16 o
  -8   7   7      125.15      123.87     12.66 o
  -7   7   7        3.16       12.90      8.53 o
  -6   7   7     1429.15     1308.78     56.33 o
  -5   7   7        0.54       10.72      5.34 o
  -4   7   7       10.00        9.38      5.41 o
  -3   7   7     3926.94     4001.16    159.91 o
  -2   7   7      702.22      697.03     40.30 o
  -1   7   7      307.39      329.91     17.13 o
   0   7   7      164.87      142.34      9.75 o
   1   7   7      637.68      516.31     24.95 o
   2   7   7     1504.24     1302.39     57.74 o
   3   7   7      280.50      266.17     22.36 o
   4   7   7       25.99       21.22      6.79 o
   5   7   7        1.16       -8.81      5.97 o
   6   7   7       54.46       52.54      9.04 o
   7   7   7       77.68       90.79     11.60 o
   8   7   7       25.95       22.72      9.40 o
   9   7   7       28.05       14.88     10.35 o
  -9   8   7        5.09       14.08      9.91 o
  -8   8   7       12.10       21.49      9.89 o
  -7   8   7      525.37      467.41     28.10 o
  -6   8   7       29.04       28.62      7.39 o
  -5   8   7      460.79      438.54     21.18 o
  -4   8   7     1619.96     1588.32     62.73 o
  -3   8   7      205.45      227.78     14.82 o
  -2   8   7       27.38       21.48      7.25 o
  -1   8   7      532.94      490.99     24.36 o
   0   8   7       11.78        2.00      4.21 o
   1   8   7      694.75      634.30     30.23 o
   2   8   7     1369.65     1434.04     68.57 o
   3   8   7       63.30       55.30      8.29 o
   4   8   7      769.71      706.01     34.48 o
   5   8   7      184.74      198.67     15.53 o
   6   8   7      133.80      110.41     11.80 o
   7   8   7        1.62        0.55      7.32 o
   8   8   7      343.25      324.65     23.30 o
  -9   9   7       59.90       59.12     13.58 o
  -8   9   7      328.37      326.16     23.45 o
  -7   9   7      200.19      202.20     17.92 o
  -6   9   7       49.38       77.65     14.06 o
  -5   9   7     1546.82     1419.65     87.86 o
  -4   9   7       27.60       24.46      7.43 o
  -3   9   7     1094.84     1081.22     58.93 o
  -2   9   7      560.21      555.30     36.64 o
  -1   9   7      134.58      121.30      9.45 o
   0   9   7        0.77        0.20      3.98 o
   1   9   7        2.01       -0.44      4.50 o
   2   9   7      280.92      287.49     22.33 o
   3   9   7      433.21      386.28     23.84 o
   4   9   7       14.11       12.93      6.33 o
   5   9   7       60.38       46.39      8.52 o
   6   9   7       62.33       67.58     11.80 o
   7   9   7      149.37      156.94     17.01 o
   8   9   7      169.35      195.21     19.50 o
  -8  10   7      341.20      329.38     33.37 o
  -7  10   7       94.85       86.61     16.71 o
  -6  10   7      199.04      196.75     22.40 o
  -5  10   7      416.62      405.90     32.96 o
  -4  10   7      115.61      129.72     13.48 o
  -3  10   7       92.61       91.67     11.24 o
  -2  10   7       15.44        4.96      8.38 o
  -1  10   7       87.39      104.68     11.56 o
   0  10   7        8.69       10.86      6.30 o
   1  10   7       26.22       23.22      5.47 o
   2  10   7       60.01       52.39      7.42 o
   3  10   7        3.59       -7.33      5.88 o
   4  10   7       44.57       31.75      8.00 o
   5  10   7        0.41       -4.35      6.64 o
   6  10   7      146.70      151.75     16.60 o
   7  10   7      193.95      203.45     17.93 o
  -6  11   7        4.18       35.23     12.19 o
  -5  11   7       91.54      109.65     17.81 o
  -4  11   7        9.28        9.69      7.70 o
  -3  11   7      135.17      146.50     14.64 o
  -2  11   7       19.46       30.48      8.12 o
  -1  11   7       33.53       31.25      7.96 o
   0  11   7       99.21       94.57     11.37 o
   1  11   7       37.88       38.75     10.05 o
   2  11   7      385.86      365.35     32.12 o
   3  11   7      626.21      502.97     56.42 o
   4  11   7      109.78      110.77     11.14 o
   5  11   7       58.29       46.93      8.73 o
  -5  12   7       99.07      113.12     18.09 o
  -4  12   7       40.59       70.14     11.54 o
  -3  12   7      212.14      189.25     19.89 o
  -2  12   7       44.95       49.47      9.81 o
  -1  12   7      631.08      649.52     42.96 o
   0  12   7      346.45      351.66     24.39 o
   1  12   7      371.98      354.00     24.69 o
   2  12   7       61.31       68.10     11.08 o
   3  12   7      498.31      424.76     45.01 o
   4  12   7      385.04      331.15     26.80 o
  -2  13   7       30.23       45.12     10.24 o
  -1  13   7       24.35       27.81      9.28 o
   0  13   7       20.23       24.85      9.04 o
   1  13   7       77.18       70.21     11.82 o
 -12   0   8      301.38      246.32     29.13 o
 -11   0   8        1.58       -7.61     10.84 o
 -10   0   8       62.63       43.55     12.97 o
  -9   0   8      130.81      122.53     17.11 o
  -8   0   8      617.59      584.83     42.49 o
  -7   0   8       25.62       19.78      8.24 o
  -6   0   8       80.08       70.67      8.70 o
  -5   0   8        2.99        2.35      4.68 o
  -4   0   8      774.41      688.93     38.69 o
  -3   0   8      671.44      710.95     39.58 o
  -2   0   8     3183.11     2790.93    148.11 o
  -1   0   8      297.53      233.69     21.94 o
   0   0   8      202.89      169.55     18.72 o
   1   0   8     2453.07     2076.81    149.90 o
   2   0   8      625.02      518.22     30.22 o
   3   0   8      193.35      193.34     22.59 o
   4   0   8      274.12      279.34     19.58 o
   5   0   8       20.53       17.62      6.89 o
   6   0   8       49.73       47.00      9.59 o
   7   0   8       18.97       -4.98      7.28 o
   8   0   8      184.46      191.69     19.61 o
   9   0   8     1123.26     1131.56     83.27 o
  10   0   8      339.42      344.10     95.96 o
 -12   1   8        5.63      -12.35      8.23 o
 -11   1   8       38.35       34.68      9.75 o
 -10   1   8       47.27       60.74     10.00 o
  -9   1   8       63.84       59.04      9.11 o
  -8   1   8       15.47       23.62      7.85 o
  -7   1   8       24.21       22.65      6.04 o
  -6   1   8      732.70      708.11     38.71 o
  -5   1   8      164.04      135.78      8.56 o
  -4   1   8      492.14      498.61     22.29 o
  -3   1   8      411.27      417.65     17.66 o
  -2   1   8      587.94      563.56     22.94 o
  -1   1   8      942.67      864.18     37.75 o
   0   1   8        6.73        0.87      4.27 o
   1   1   8        0.02       -2.71      2.47 o
   2   1   8        1.43       -1.62      3.01 o
   3   1   8      311.32      275.06     14.21 o
   4   1   8      196.57      192.29     10.91 o
   5   1   8      203.63      211.57     12.21 o
   6   1   8        2.67       -3.08      4.69 o
   7   1   8        0.99       -7.20      4.80 o
   8   1   8        0.02        4.39      5.97 o
   9   1   8       56.35       50.12      9.04 o
  10   1   8        4.22       -6.26     13.37 o
 -11   2   8       43.10       50.87     17.95 o
 -10   2   8      178.70      215.31     17.17 o
  -9   2   8        0.50       -0.14      8.08 o
  -8   2   8      295.84      271.86     17.97 o
  -7   2   8      639.91      662.59     32.88 o
  -6   2   8      622.66      602.05     27.16 o
  -5   2   8      701.23      603.91     24.82 o
  -4   2   8      698.17      655.39     26.73 o
  -3   2   8       71.69      101.87      6.97 o
  -2   2   8     7676.96     7612.91    282.68 o
  -1   2   8     4735.79     4224.24    159.47 o
   0   2   8      601.98      596.18     24.95 o
   1   2   8      261.73      233.29     12.41 o
   2   2   8      694.06      588.77     29.31 o
   3   2   8      754.26      573.96     23.37 o
   4   2   8      610.70      597.65     25.33 o
   5   2   8      166.48      187.68     11.63 o
   6   2   8       56.20       66.92      8.60 o
   7   2   8      769.43      783.72     33.80 o
   8   2   8      473.80      548.55     25.64 o
   9   2   8       39.34       33.20     14.56 o
  10   2   8      187.92      196.34     22.78 o
 -11   3   8        2.79       -2.21      9.92 o
 -10   3   8      266.95      232.14     18.50 o
  -9   3   8       36.83       17.06      7.94 o
  -8   3   8      242.25      279.15     27.70 o
  -7   3   8        3.71       14.77      6.17 o
  -6   3   8       21.01       19.70      5.59 o
  -5   3   8       45.67       47.45      5.69 o
  -4   3   8       15.35       10.97      3.93 o
  -3   3   8      222.84      282.12     13.52 o
  -2   3   8      103.15      107.15      9.49 o
  -1   3   8      311.37      315.97     14.40 o
   0   3   8      815.87      776.18     31.33 o
   1   3   8      477.45      450.02     24.64 o
   2   3   8       22.89       15.67      3.09 o
   3   3   8      498.47      465.70     20.12 o
   4   3   8      197.23      179.79     10.85 o
   5   3   8     1800.28     1864.81     72.32 o
   6   3   8        8.63        3.71      4.82 o
   7   3   8      524.21      487.21     23.05 o
   8   3   8       26.65       12.97      5.98 o
   9   3   8        1.34       -3.05      6.12 o
  10   3   8        0.04       -3.04     11.96 o
 -11   4   8      124.06      119.68     14.46 o
 -10   4   8      375.18      471.80     34.22 o
  -9   4   8       30.36       25.85      8.49 o
  -8   4   8     1354.95     1350.57     62.83 o
  -7   4   8      647.00      597.40     28.42 o
  -6   4   8       30.98       26.02      6.29 o
  -5   4   8      264.91      262.31     13.81 o
  -4   4   8       13.12       19.97      4.64 o
  -3   4   8      266.80      243.90     12.32 o
  -2   4   8     1725.85     1562.45     60.19 o
  -1   4   8      862.43      678.27     27.18 o
   0   4   8      459.27      385.56     19.02 o
   1   4   8       16.98       15.78      4.06 o
   2   4   8      947.46      821.08     32.57 o
   3   4   8      926.07      815.02     32.79 o
   4   4   8       10.19        7.36      3.97 o
   5   4   8     1616.07     1613.14     72.08 o
   6   4   8      278.49      260.82     14.81 o
   7   4   8     1202.60     1152.91     47.09 o
   8   4   8        5.66       10.75      6.19 o
   9   4   8      590.69      538.80     33.54 o
  10   4   8        3.69      -10.38     20.40 o
 -11   5   8       76.63       80.63     18.05 o
 -10   5   8       15.18       29.32     12.10 o
  -9   5   8       11.93       11.33     10.04 o
  -8   5   8       83.69       85.54     10.99 o
  -7   5   8       12.76        0.08      6.08 o
  -6   5   8        6.82       14.08      6.06 o
  -5   5   8       82.32       88.12      8.70 o
  -4   5   8       11.95        9.45      4.33 o
  -3   5   8      317.66      280.09     13.63 o
  -2   5   8       32.49       52.12      5.16 o
  -1   5   8       58.18       45.64      4.86 o
   0   5   8       29.78       30.75      3.67 o
   1   5   8      149.44      122.94      6.79 o
   2   5   8      317.60      251.52     13.03 o
   3   5   8        1.42       -0.01      4.15 o
   4   5   8      263.92      229.59     12.20 o
   5   5   8       27.57       20.58      5.04 o
   6   5   8       24.93        9.72      7.46 o
   7   5   8        3.50        4.02      7.34 o
   8   5   8      205.65      184.26     17.65 o
   9   5   8        2.64       -3.66     10.99 o
  10   5   8       48.88       12.27     23.95 o
 -10   6   8        2.79        4.57      8.61 o
  -9   6   8      180.13      167.85     15.23 o
  -8   6   8      634.06      562.12     29.88 o
  -7   6   8      425.51      413.72     22.04 o
  -6   6   8      479.32      475.38     23.76 o
  -5   6   8       44.03       42.76      7.71 o
  -4   6   8        9.88       10.37      5.72 o
  -3   6   8        0.17       -0.42      3.55 o
  -2   6   8       64.24       68.23      6.05 o
  -1   6   8        0.85       -2.10      3.38 o
   0   6   8       97.06       89.92      6.37 o
   1   6   8      252.43      220.99     11.52 o
   2   6   8       39.26       34.37      6.21 o
   3   6   8     1439.53     1273.01     57.24 o
   4   6   8       90.52       87.83      9.35 o
   5   6   8     2676.93     2451.34    107.53 o
   6   6   8       84.49       68.98     10.05 o
   7   6   8        0.13       -7.62      7.20 o
   8   6   8      321.48      358.88     25.18 o
   9   6   8        1.24      -12.79      8.52 o
 -10   7   8       61.31       69.00     14.14 o
  -9   7   8       15.76       15.23      8.41 o
  -8   7   8        8.65       -2.20      7.70 o
  -7   7   8      144.51      127.35     13.00 o
  -6   7   8        7.39       21.73      8.56 o
  -5   7   8      226.32      225.88     13.81 o
  -4   7   8        7.31       10.43      6.40 o
  -3   7   8     2883.59     2769.21    105.52 o
  -2   7   8        3.63        7.11      5.31 o
  -1   7   8      354.75      360.53     18.23 o
   0   7   8      259.79      223.15     13.13 o
   1   7   8      182.68      163.72     12.60 o
   2   7   8      239.28      211.19     15.19 o
   3   7   8      622.92      549.50     27.56 o
   4   7   8     1801.46     1682.91     75.95 o
   5   7   8       12.42        0.35      5.94 o
   6   7   8      150.14      164.73     14.74 o
   7   7   8        7.70        4.69      7.97 o
   8   7   8       28.13       32.37     10.41 o
   9   7   8        2.26      -10.43      8.07 o
  -9   8   8      110.87       95.62     14.40 o
  -8   8   8       20.20        7.40      9.49 o
  -7   8   8       34.89       48.80      8.86 o
  -6   8   8      466.35      438.75     23.27 o
  -5   8   8      404.31      403.18     21.72 o
  -4   8   8      810.86      772.52     52.39 o
  -3   8   8        0.08       -1.33      5.72 o
  -2   8   8     1587.84     1368.89     82.72 o
  -1   8   8     2875.81     2664.58    114.61 o
   0   8   8      175.74      154.60     11.76 o
   1   8   8     1280.56     1190.55     53.09 o
   2   8   8      121.12      107.80      9.23 o
   3   8   8     1718.92     1533.66     69.74 o
   4   8   8        3.95        5.17      6.72 o
   5   8   8      101.38      110.88     12.77 o
   6   8   8       66.18       54.16      9.66 o
   7   8   8       39.67       29.15      8.97 o
   8   8   8      119.20      106.28     15.36 o
  -8   9   8      537.67      527.42     34.51 o
  -7   9   8      411.03      426.53     66.74 o
  -6   9   8       11.64        6.41     10.33 o
  -5   9   8       17.73       26.14     30.62 o
  -4   9   8       68.72       81.74      9.37 o
  -3   9   8       49.84       52.76      8.51 o
  -2   9   8      641.31      626.21     37.64 o
  -1   9   8       17.25       10.05      5.37 o
   0   9   8       34.49       28.86      5.49 o
   1   9   8      222.74      243.14     22.15 o
   2   9   8      180.30      198.40     13.26 o
   3   9   8      665.00      568.78     29.00 o
   4   9   8      168.62      158.89     15.85 o
   5   9   8      143.01      122.26     12.37 o
   6   9   8      809.62      702.79     42.16 o
   7   9   8        5.81        1.22      7.54 o
  -7  10   8      223.71      233.58     25.00 o
  -6  10   8       33.67       51.96     13.73 o
  -5  10   8      150.50      172.08     23.22 o
  -4  10   8      220.69      225.16     18.03 o
  -3  10   8      195.46      197.00     16.33 o
  -2  10   8       22.52       18.42      6.81 o
  -1  10   8       74.15       76.36     10.16 o
   0  10   8        0.07       -1.92      4.71 o
   1  10   8        1.24       -0.27      4.78 o
   2  10   8       49.50       54.18      9.97 o
   3  10   8      268.31      244.36     25.40 o
   4  10   8      157.11      173.08     19.84 o
   5  10   8      168.82      159.57     21.77 o
   6  10   8       15.10       16.73      8.08 o
  -6  11   8        0.51      -11.28     11.10 o
  -5  11   8       43.15       53.92     14.38 o
  -4  11   8       15.23       33.49      9.00 o
  -3  11   8       86.38       82.53     11.15 o
  -2  11   8        1.46       -4.83      6.09 o
  -1  11   8       65.01       59.26      9.68 o
   0  11   8      174.13      173.62     15.77 o
   1  11   8      154.82      138.02     14.06 o
   2  11   8      457.69      446.63     34.61 o
   3  11   8      134.77      144.19     21.07 o
   4  11   8       88.93       86.45     10.60 o
   5  11   8      169.63      134.60     19.17 o
  -4  12   8       63.03       59.92     11.91 o
  -3  12   8       55.97       49.49     10.51 o
  -2  12   8      479.95      475.52     30.89 o
  -1  12   8      504.64      481.33     31.21 o
   0  12   8      204.58      198.56     17.78 o
   1  12   8        2.21        1.30      7.19 o
   2  12   8       40.91       58.47     10.21 o
   3  12   8      180.48      172.42     20.37 o
 -11   1   9      595.64      555.89     31.45 o
 -10   1   9      329.90      356.17     23.72 o
  -9   1   9      629.52      539.60     29.07 o
  -8   1   9      157.10      174.71     13.92 o
  -7   1   9      590.68      601.41     29.99 o
  -6   1   9      684.29      620.86     30.01 o
  -5   1   9     1259.88     1232.55     47.42 o
  -4   1   9      504.09      413.59     17.91 o
  -3   1   9       45.07       46.12      4.72 o
  -2   1   9      301.91      251.50     11.86 o
  -1   1   9      232.95      160.66     12.80 o
   0   1   9     1641.63     1338.51     58.12 o
   1   1   9       25.90       42.44      4.25 o
   2   1   9       49.62       51.74      4.38 o
   3   1   9      406.21      350.92     17.54 o
   4   1   9      573.42      541.69     23.40 o
   5   1   9       87.47       90.05      7.95 o
   6   1   9      135.80      145.52     10.88 o
   7   1   9        7.25       -3.77      7.15 o
   8   1   9        3.14       -2.04      5.72 o
   9   1   9      112.32      111.12     18.27 o
  10   1   9       10.59      -12.74     11.86 o
 -11   2   9       11.08        0.78     14.66 o
 -10   2   9        2.52        9.24      8.22 o
  -9   2   9        4.68       10.07      7.55 o
  -8   2   9       24.35       13.14      6.86 o
  -7   2   9     2150.98     2009.63     90.34 o
  -6   2   9      144.55      149.84     10.90 o
  -5   2   9       96.13       96.01      7.91 o
  -4   2   9      130.32      134.01      8.80 o
  -3   2   9      128.37      125.34      8.14 o
  -2   2   9      469.11      500.50     21.38 o
  -1   2   9      106.53      109.29     11.51 o
   0   2   9     2139.29     1927.70     74.76 o
   1   2   9      744.34      738.05     33.58 o
   2   2   9       61.69       55.42      4.75 o
   3   2   9      604.13      546.48     33.06 o
   4   2   9       56.74       47.99      5.75 o
   5   2   9       86.63       82.49      7.65 o
   6   2   9        7.32       -0.87      4.95 o
   7   2   9        4.80       -6.18      5.14 o
   8   2   9      126.62      126.87     11.11 o
   9   2   9        0.05      -13.98     16.75 o
  10   2   9       27.48       18.08     12.60 o
 -11   3   9        0.05      -12.12     11.32 o
 -10   3   9       15.91        9.91      9.53 o
  -9   3   9        1.03       -3.93      7.29 o
  -8   3   9     2002.27     1860.25     84.94 o
  -7   3   9      985.78      944.36     49.85 o
  -6   3   9      881.79      791.49     37.78 o
  -5   3   9       12.84        4.60      4.32 o
  -4   3   9       24.11       14.69      4.36 o
  -3   3   9       61.45       71.44      6.19 o
  -2   3   9      381.67      369.03     18.49 o
  -1   3   9        1.94       -0.27      3.76 o
   0   3   9     3970.94     3590.54    147.74 o
   1   3   9      760.57      646.19     29.82 o
   2   3   9        8.47        5.14      3.44 o
   3   3   9      453.97      379.80     18.90 o
   4   3   9      926.20      920.19     37.32 o
   5   3   9     1187.53     1179.19     47.27 o
   6   3   9       22.86       12.14      5.63 o
   7   3   9        6.23       -4.29      4.86 o
   8   3   9       35.90       29.00      6.95 o
   9   3   9     1104.73     1155.42     53.12 o
  10   3   9      183.95      190.30     17.48 o
 -11   4   9       21.73        3.43      8.94 o
 -10   4   9      634.88      616.82     33.92 o
  -9   4   9      222.26      223.33     17.57 o
  -8   4   9     1531.81     1519.70     69.35 o
  -7   4   9      239.11      250.78     20.78 o
  -6   4   9        0.53       -3.90      5.39 o
  -5   4   9      114.69      106.26      8.51 o
  -4   4   9        0.55       -2.38      3.52 o
  -3   4   9        0.74       -0.28      3.64 o
  -2   4   9      167.84      154.44     10.41 o
  -1   4   9      178.52      146.81     10.01 o
   0   4   9       80.40       72.84      8.41 o
   1   4   9      549.51      486.54     23.38 o
   2   4   9       28.22       23.72      3.46 o
   3   4   9      988.04      903.87     36.35 o
   4   4   9      538.10      477.25     24.93 o
   5   4   9       53.61       43.37      5.97 o
   6   4   9      133.39      126.12      9.97 o
   7   4   9      496.81      466.66     25.85 o
   8   4   9       32.50       12.89      9.21 o
   9   4   9      411.89      432.70     29.97 o
  10   4   9      133.21      118.95     18.15 o
 -11   5   9      187.55      169.18     17.21 o
 -10   5   9       92.02      103.76     14.54 o
  -9   5   9      135.37      124.52     13.10 o
  -8   5   9      132.27      108.16     11.73 o
  -7   5   9      488.02      474.85     30.10 o
  -6   5   9      121.60      120.98     10.63 o
  -5   5   9      659.13      625.94     30.06 o
  -4   5   9      101.01       93.67      7.89 o
  -3   5   9      129.97      114.33      9.36 o
  -2   5   9      838.58      789.76     31.90 o
  -1   5   9       29.87        7.95      3.76 o
   0   5   9     1200.21     1078.14     42.58 o
   1   5   9       68.24       48.85      4.63 o
   2   5   9        0.04       -1.39      2.47 o
   3   5   9     1162.04     1073.19     42.26 o
   4   5   9        5.36        3.56      3.78 o
   5   5   9      901.36      902.11     44.55 o
   6   5   9      243.82      224.58     16.75 o
   7   5   9      114.05      114.29     12.73 o
   8   5   9      371.17      350.39     35.61 o
   9   5   9      782.48      770.73     43.98 o
 -10   6   9       26.29       17.96      9.58 o
  -9   6   9        1.99       -5.09     13.15 o
  -8   6   9        5.56       13.97      9.16 o
  -7   6   9      199.90      190.07     14.12 o
  -6   6   9       69.07       77.18     11.26 o
  -5   6   9        0.71       -6.99      5.18 o
  -4   6   9       40.18       44.32     15.31 o
  -3   6   9       61.42       61.20      7.93 o
  -2   6   9      238.95      231.79     12.42 o
  -1   6   9       72.32       59.08      6.40 o
   0   6   9     1018.39      929.85     37.11 o
   1   6   9      454.20      404.15     20.36 o
   2   6   9      280.51      225.37     14.12 o
   3   6   9      529.77      483.43     32.42 o
   4   6   9     1537.00     1515.05     73.62 o
   5   6   9       24.01       21.98      7.11 o
   6   6   9       17.21        6.49      7.51 o
   7   6   9        7.60        1.31      8.05 o
   8   6   9        3.59       -5.49     14.95 o
   9   6   9       68.86       49.82     12.15 o
 -10   7   9       24.00        8.50     10.41 o
  -9   7   9      154.70      120.53     16.67 o
  -8   7   9        7.66       -2.91      7.39 o
  -7   7   9      299.49      310.98     19.04 o
  -6   7   9       65.15       69.21      9.20 o
  -5   7   9      339.27      322.95     18.67 o
  -4   7   9      267.04      232.96     16.62 o
  -3   7   9      911.73      874.49     36.14 o
  -2   7   9     1176.29     1082.76     49.46 o
  -1   7   9        2.83        2.36      3.97 o
   0   7   9     1310.43     1231.21     54.83 o
   1   7   9      444.36      363.53     19.08 o
   2   7   9      629.84      551.13     30.56 o
   3   7   9      575.65      549.45     29.89 o
   4   7   9     1125.45     1057.89     50.81 o
   5   7   9      276.25      277.01     22.75 o
   6   7   9      121.59      109.39     12.38 o
   7   7   9       29.77       19.31      9.16 o
   8   7   9       15.55        2.75     12.67 o
  -9   8   9       19.96       12.11     10.60 o
  -8   8   9      185.44      179.38     18.38 o
  -7   8   9       19.03       17.78      7.74 o
  -6   8   9      147.31      140.30     15.13 o
  -5   8   9      346.78      325.02     19.00 o
  -4   8   9        4.74        6.77      7.42 o
  -3   8   9       16.12        6.93      6.14 o
  -2   8   9      624.71      581.01     34.10 o
  -1   8   9      686.55      622.35     30.13 o
   0   8   9        4.34       -6.18      4.12 o
   1   8   9       35.74       35.10      5.85 o
   2   8   9      494.74      444.05     25.63 o
   3   8   9      393.51      370.29     28.99 o
   4   8   9      374.88      343.11     23.27 o
   5   8   9        0.40       -2.58      6.49 o
   6   8   9       67.61       69.11     10.43 o
   7   8   9        9.90        4.71      7.92 o
   8   8   9      134.97      124.80     15.15 o
  -8   9   9       20.42       32.73     22.96 o
  -7   9   9      119.98      110.49     17.25 o
  -6   9   9      337.38      314.64     28.31 o
  -5   9   9      254.13      272.68     25.12 o
  -4   9   9      157.08      169.31     16.28 o
  -3   9   9      186.35      173.58     14.52 o
  -2   9   9       37.08       37.84     10.83 o
  -1   9   9      156.28      140.21     10.86 o
   0   9   9      980.50      930.95     61.36 o
   1   9   9      576.08      532.70     27.50 o
   2   9   9        7.19       10.91      5.39 o
   3   9   9       50.36       49.90      7.99 o
   4   9   9      142.32      121.35     15.27 o
   5   9   9     1254.73     1099.23     52.22 o
   6   9   9       23.62       12.61      7.57 o
   7   9   9       48.02       42.25      9.88 o
  -7  10   9        2.48       14.91     11.81 o
  -6  10   9       30.20       19.79     11.62 o
  -5  10   9       29.16       44.75     14.09 o
  -4  10   9       45.77       52.34      9.37 o
  -3  10   9      202.44      205.78     17.84 o
  -2  10   9        1.25       -3.22      5.76 o
  -1  10   9        0.34        0.63      4.56 o
   0  10   9      174.08      186.25     13.67 o
   1  10   9       18.06       23.54      6.17 o
   2  10   9      104.25      100.81     11.01 o
   3  10   9        1.48       -2.63      6.76 o
   4  10   9       11.77       -3.66      6.12 o
   5  10   9       29.01       23.29      7.63 o
   6  10   9      620.15      584.64     31.76 o
  -6  11   9      132.54      119.28     18.00 o
  -5  11   9      318.54      302.73     28.26 o
  -4  11   9       18.30       22.52      8.00 o
  -3  11   9       57.61       60.19     11.48 o
  -2  11   9       94.78       92.39     11.69 o
  -1  11   9      337.02      317.99     22.47 o
   0  11   9       84.16       71.54     10.79 o
   1  11   9       73.01       97.47     11.94 o
   2  11   9        4.31       17.28      8.69 o
   3  11   9      119.80      106.79     11.98 o
   4  11   9      174.46      165.79     18.76 o
   5  11   9      319.32      301.30     30.60 o
  -4  12   9      759.80      799.32     86.75 o
  -3  12   9       44.91       37.57      9.18 o
  -2  12   9       73.33       66.37     10.89 o
  -1  12   9        3.47       11.79      7.62 o
   0  12   9       60.83       63.24     10.49 o
   1  12   9       47.39       37.99      9.16 o
   2  12   9        0.03        4.23      7.57 o
   3  12   9       46.83       41.61     12.02 o
 -11   0  10        4.61       -6.92     11.05 o
 -10   0  10       27.70       17.62     12.49 o
  -9   0  10       70.19       86.17     19.04 o
  -8   0  10        9.89       11.52      9.86 o
  -7   0  10      558.58      526.96     38.00 o
  -6   0  10      308.23      303.98     24.40 o
  -5   0  10       20.16        7.58      5.48 o
  -4   0  10     3921.57     3653.30    279.49 o
  -3   0  10       67.35       32.32      6.03 o
  -2   0  10      700.92      702.04     50.97 o
  -1   0  10      535.72      412.87     33.59 o
   0   0  10     2086.96     1781.16    120.60 o
   1   0  10     2793.81     2230.91    160.91 o
   2   0  10      592.91      499.17     29.72 o
   3   0  10      265.44      256.30     17.77 o
   4   0  10     1264.79     1357.03     91.80 o
   5   0  10     1082.53     1124.68     64.46 o
   6   0  10     1544.68     1559.99     88.05 o
   7   0  10       13.39        9.23      8.79 o
   8   0  10        7.80       -0.70     11.87 o
   9   0  10      602.58      690.62    108.85 o
  10   0  10      926.86     1006.90    115.94 o
 -11   1  10       16.27       33.81     13.68 o
 -10   1  10       70.87       85.00     11.61 o
  -9   1  10       14.86       27.32      8.13 o
  -8   1  10      362.93      373.70     21.81 o
  -7   1  10       55.94       45.53      7.88 o
  -6   1  10       57.45       59.85      6.95 o
  -5   1  10      415.12      380.89     17.28 o
  -4   1  10       50.69       49.73      5.29 o
  -3   1  10       99.03       89.67      6.56 o
  -2   1  10      151.35      145.29      9.65 o
  -1   1  10     1283.48     1207.62     58.27 o
   0   1  10      328.78      267.40     19.03 o
   1   1  10       39.63       31.78      3.93 o
   2   1  10        2.70        4.10      3.04 o
   3   1  10      608.13      593.48     24.99 o
   4   1  10        1.93       -4.08      5.23 o
   5   1  10       61.59       43.20      6.42 o
   6   1  10      100.31      107.72     12.08 o
   7   1  10       63.23       59.34      7.84 o
   8   1  10       29.34       15.17      6.96 o
   9   1  10       49.53       39.63     13.69 o
  10   1  10       40.15       20.88     16.97 o
 -11   2  10        1.64       -5.30     16.08 o
 -10   2  10      228.76      229.02     18.63 o
  -9   2  10      440.73      388.70     23.43 o
  -8   2  10       22.38       20.33      7.95 o
  -7   2  10      185.12      265.07     25.05 o
  -6   2  10       48.63       44.84     10.46 o
  -5   2  10      540.48      469.76     22.21 o
  -4   2  10     1315.11     1248.89     52.06 o
  -3   2  10        1.56        1.70      3.37 o
  -2   2  10       15.77       17.30      3.03 o
  -1   2  10      749.06      627.95     29.32 o
   0   2  10     1322.06     1060.00     46.86 o
   1   2  10       41.84       62.44      6.62 o
   2   2  10      146.16      129.65      7.82 o
   3   2  10       64.14       61.79      7.68 o
   4   2  10      189.08      169.44     10.33 o
   5   2  10       28.21       23.75      5.65 o
   6   2  10      441.51      445.51     21.47 o
   7   2  10       31.86       27.63      8.21 o
   8   2  10       39.77       35.20      7.80 o
   9   2  10       51.79       20.09     13.10 o
  10   2  10        3.81        9.45     18.10 o
 -11   3  10       16.79       -1.76     16.30 o
 -10   3  10       82.36       61.50     13.44 o
  -9   3  10      114.77       99.69     14.23 o
  -8   3  10       90.14      138.64     13.09 o
  -7   3  10        5.91       10.51      7.09 o
  -6   3  10     2507.44     2533.64    121.74 o
  -5   3  10       18.30       11.27      4.93 o
  -4   3  10      119.31      109.65      8.87 o
  -3   3  10      248.56      236.83     12.49 o
  -2   3  10      504.17      562.35     26.54 o
  -1   3  10       11.04        6.52      2.61 o
   0   3  10      296.12      319.64     17.00 o
   1   3  10       10.07       12.91      3.82 o
   2   3  10     1095.21      972.39     38.40 o
   3   3  10      259.67      222.35     12.27 o
   4   3  10       37.61       42.67      6.71 o
   5   3  10      261.07      253.74     14.08 o
   6   3  10       22.36       13.25      5.60 o
   7   3  10      317.13      312.99     17.33 o
   8   3  10        2.81       -5.53      6.02 o
   9   3  10      312.83      284.81     23.68 o
 -11   4  10       14.93       -2.86      9.37 o
 -10   4  10      235.13      263.64     20.03 o
  -9   4  10      165.97      199.06     16.83 o
  -8   4  10       10.23        8.23      8.92 o
  -7   4  10      162.97      159.53     13.59 o
  -6   4  10       39.77       42.28      7.58 o
  -5   4  10      307.35      275.57     14.77 o
  -4   4  10      481.99      443.09     21.47 o
  -3   4  10        6.00       -2.81      3.77 o
  -2   4  10       12.52        8.99      3.17 o
  -1   4  10      230.44      232.34     12.03 o
   0   4  10       94.69       82.80      6.74 o
   1   4  10      314.78      216.31     26.52 o
   2   4  10      864.06      780.06     39.92 o
   3   4  10      299.40      270.20     23.23 o
   4   4  10      264.15      265.92     16.83 o
   5   4  10      292.83      285.37     17.95 o
   6   4  10      397.98      390.14     19.46 o
   7   4  10       46.85       34.79      7.49 o
   8   4  10        8.57       10.54     10.61 o
   9   4  10        0.70       -1.14     13.64 o
 -10   5  10       55.70       41.08     12.29 o
  -9   5  10        0.67       -9.16      9.38 o
  -8   5  10        6.91        3.00      7.30 o
  -7   5  10      172.63      167.59     13.57 o
  -6   5  10      117.42      120.99     10.86 o
  -5   5  10      551.50      505.53     22.99 o
  -4   5  10      156.38      172.52     12.66 o
  -3   5  10      559.32      523.72     28.77 o
  -2   5  10      123.12       91.60      6.99 o
  -1   5  10      332.41      309.47     15.06 o
   0   5  10        0.01       -2.26      3.15 o
   1   5  10        7.82        6.37      3.10 o
   2   5  10       60.19       43.71      6.95 o
   3   5  10       33.26       38.07      7.07 o
   4   5  10      226.22      233.67     18.29 o
   5   5  10      402.58      339.11     25.10 o
   6   5  10       47.04       34.47      8.70 o
   7   5  10        8.69       11.91      8.05 o
   8   5  10        1.25        1.98      9.14 o
   9   5  10      189.48      144.52     26.41 o
 -10   6  10      360.38      366.82     26.25 o
  -9   6  10       20.04       21.87      9.16 o
  -8   6  10      109.81      101.10     12.31 o
  -7   6  10      155.90      126.74     11.98 o
  -6   6  10        4.72       -5.68      5.93 o
  -5   6  10      274.32      278.76     15.81 o
  -4   6  10      698.00      659.63     28.69 o
  -3   6  10     1010.84      952.80     42.18 o
  -2   6  10        0.28       -3.30      4.24 o
  -1   6  10      218.97      198.95     12.47 o
   0   6  10     1350.12     1240.41     51.68 o
   1   6  10      997.37      870.65     44.85 o
   2   6  10      471.96      390.31     20.61 o
   3   6  10       18.57       11.62      5.65 o
   4   6  10     2563.25     2443.86    105.93 o
   5   6  10      215.52      210.09     17.46 o
   6   6  10      230.11      193.03     18.59 o
   7   6  10       35.52       18.14      9.15 o
   8   6  10       56.45       44.38     11.44 o
  -9   7  10       66.43       79.40     11.90 o
  -8   7  10       81.66       73.26     10.89 o
  -7   7  10      686.07      593.21     29.25 o
  -6   7  10       22.70       13.83      6.97 o
  -5   7  10      531.25      444.08     23.07 o
  -4   7  10        3.85       10.60      5.48 o
  -3   7  10      592.38      543.66     28.08 o
  -2   7  10        1.58       -5.96      4.82 o
  -1   7  10       25.46       13.57      4.87 o
   0   7  10       45.40       42.90      7.62 o
   1   7  10      179.76      153.48     10.57 o
   2   7  10      439.41      391.51     28.96 o
   3   7  10       47.99       37.34      7.00 o
   4   7  10      854.88      836.79     43.54 o
   5   7  10        2.81        7.91      6.52 o
   6   7  10      325.10      322.04     23.25 o
   7   7  10        6.11        0.87      7.62 o
   8   7  10        1.59        9.80     13.20 o
  -9   8  10       21.88        3.18     10.22 o
  -8   8  10        0.31       -3.35      7.93 o
  -7   8  10        7.01        8.32      7.35 o
  -6   8  10      189.09      204.71     15.26 o
  -5   8  10      492.91      439.72     27.65 o
  -4   8  10       74.99       77.37     12.75 o
  -3   8  10       40.05       40.73      7.21 o
  -2   8  10      271.50      241.33     17.93 o
  -1   8  10     1468.56     1557.31     74.25 o
   0   8  10      154.76      122.85     10.00 o
   1   8  10       65.03       45.10      6.27 o
   2   8  10        0.04       -4.61      5.10 o
   3   8  10      277.46      282.75     28.05 o
   4   8  10      142.55      144.13     17.21 o
   5   8  10      152.64      140.51     15.27 o
   6   8  10      169.53      154.59     14.28 o
   7   8  10      298.64      265.32     19.64 o
  -8   9  10       64.15       62.52     16.24 o
  -7   9  10       17.60       33.99     12.38 o
  -6   9  10        9.55        6.47      9.74 o
  -5   9  10       63.39       40.75     10.29 o
  -4   9  10        0.28      -10.08      6.72 o
  -3   9  10       51.03       46.87      9.38 o
  -2   9  10      278.85      273.20     18.87 o
  -1   9  10      141.95      130.55     10.45 o
   0   9  10      386.64      370.61     20.08 o
   1   9  10      304.97      295.11     22.08 o
   2   9  10        4.30        9.90      8.52 o
   3   9  10      631.48      527.96     31.41 o
   4   9  10      138.98      119.60     11.67 o
   5   9  10       19.10       23.92      7.62 o
   6   9  10      177.05      198.42     16.59 o
  -7  10  10        6.41        9.19     11.11 o
  -6  10  10       21.12       35.68     12.11 o
  -5  10  10        5.65        1.29     10.07 o
  -4  10  10      296.92      334.91     37.84 o
  -3  10  10       89.49      100.77     11.57 o
  -2  10  10        6.15        5.88      7.32 o
  -1  10  10       21.49       16.50      5.83 o
   0  10  10      112.66      100.10     10.79 o
   1  10  10      955.43      927.51     46.14 o
   2  10  10       57.75       46.69     13.31 o
   3  10  10        8.29       -1.01      6.02 o
   4  10  10       64.49       70.20     10.60 o
   5  10  10      392.37      394.62     32.12 o
  -5  11  10        5.83       21.00     11.15 o
  -4  11  10        0.06       15.27     12.44 o
  -3  11  10      172.25      196.09     23.71 o
  -2  11  10       13.72       18.95      9.76 o
  -1  11  10        8.39       13.59      7.26 o
   0  11  10       64.19       51.98     10.68 o
   1  11  10      642.35      598.77     65.88 o
   2  11  10       57.49       58.65     10.13 o
   3  11  10      237.44      230.33     17.94 o
   4  11  10        0.01       -5.51      7.10 o
  -3  12  10        0.02        0.95      9.05 o
  -2  12  10        8.23       20.25      8.20 o
  -1  12  10        0.28        0.19      6.85 o
   0  12  10       11.75       10.60      7.63 o
   1  12  10      233.96      225.67     41.66 o
   2  12  10       58.45       74.57     14.25 o
 -11   1  11      264.55      222.68     19.30 o
 -10   1  11      270.92      264.02     19.87 o
  -9   1  11      846.53      882.92     44.00 o
  -8   1  11       50.07       52.92     10.05 o
  -7   1  11      240.78      238.73     16.45 o
  -6   1  11       49.32       42.95      6.70 o
  -5   1  11      402.10      374.37     18.37 o
  -4   1  11      342.26      306.08     14.51 o
  -3   1  11      587.58      477.54     20.42 o
  -2   1  11      123.22      132.09     12.56 o
  -1   1  11       24.29        9.75      6.76 o
   0   1  11       24.17       24.24      7.40 o
   1   1  11     2068.31     1967.35     95.54 o
   2   1  11      297.55      272.54     13.08 o
   3   1  11       24.43       13.50      4.13 o
   4   1  11      153.30      137.29     10.54 o
   5   1  11        3.58       -6.93      4.62 o
   6   1  11       33.25       27.53      8.06 o
   7   1  11      408.02      430.96     21.96 o
   8   1  11       59.73       34.06     12.30 o
   9   1  11      112.08      111.46     20.37 o
 -11   2  11       76.51       66.41     15.79 o
 -10   2  11       49.96       53.17     11.02 o
  -9   2  11      374.63      280.30     20.10 o
  -8   2  11      105.43       94.00     11.37 o
  -7   2  11      627.61      545.39     28.30 o
  -6   2  11      171.55      156.21     15.41 o
  -5   2  11      444.81      415.03     19.02 o
  -4   2  11      443.47      419.08     19.07 o
  -3   2  11      233.88      230.95     12.46 o
  -2   2  11      287.97      265.52     15.19 o
  -1   2  11      419.86      443.96     26.17 o
   0   2  11      254.52      263.03     15.77 o
   1   2  11      626.64      600.22     28.19 o
   2   2  11       76.23       64.66      5.49 o
   3   2  11       15.31       16.13      5.02 o
   4   2  11        0.03        3.15     11.40 o
   5   2  11        8.55        7.67      4.85 o
   6   2  11       30.55       18.12      6.21 o
   7   2  11       17.84        3.91      8.04 o
   8   2  11       19.13        8.09      6.45 o
   9   2  11       59.21       63.37     16.05 o
 -11   3  11       63.56       62.16     14.66 o
 -10   3  11       33.53       15.16     11.91 o
  -9   3  11      348.16      387.05     24.34 o
  -8   3  11     1106.12      991.02     56.54 o
  -7   3  11      312.03      308.17     19.43 o
  -6   3  11     1583.26     1478.06     73.14 o
  -5   3  11      369.44      326.00     16.35 o
  -4   3  11      549.29      564.23     24.30 o
  -3   3  11      995.52      961.86     38.76 o
  -2   3  11      352.00      321.34     15.42 o
  -1   3  11       40.60       33.22      5.10 o
   0   3  11      933.23      855.02     39.58 o
   1   3  11     1971.03     1799.37     77.95 o
   2   3  11       66.84       66.84      6.60 o
   3   3  11      205.32      173.09     11.15 o
   4   3  11       31.48       29.30      7.02 o
   5   3  11      457.01      480.97     22.29 o
   6   3  11      115.23      123.43     12.56 o
   7   3  11      176.89      180.23     13.05 o
   8   3  11       16.94        7.77      7.20 o
   9   3  11      116.58      147.72     17.73 o
 -10   4  11       15.05       18.41     10.08 o
  -9   4  11        2.19       -3.01     10.29 o
  -8   4  11       13.43       -4.30     10.46 o
  -7   4  11       15.06       -6.16      6.97 o
  -6   4  11       66.03       78.70      9.72 o
  -5   4  11      532.97      515.91     23.60 o
  -4   4  11      173.48      167.47     10.76 o
  -3   4  11        3.05       -5.75      3.83 o
  -2   4  11       43.76       54.61      5.18 o
  -1   4  11      207.61      189.04     10.66 o
   0   4  11       17.47       23.70      5.67 o
   1   4  11      206.86      208.38     10.80 o
   2   4  11      298.47      206.18     33.58 o
   3   4  11       69.10       53.49      8.62 o
   4   4  11      412.10      356.13     21.56 o
   5   4  11      278.45      278.86     14.98 o
   6   4  11        0.01       -2.40      4.71 o
   7   4  11      142.52      136.67     14.44 o
   8   4  11      183.50      172.25     16.65 o
   9   4  11      199.31      231.46     21.47 o
 -10   5  11       24.78       26.27     10.31 o
  -9   5  11       41.10       34.18      9.84 o
  -8   5  11       49.32       11.67     11.37 o
  -7   5  11        0.83       -8.25      6.62 o
  -6   5  11       25.50       13.78      6.93 o
  -5   5  11      196.53      192.41     12.46 o
  -4   5  11       37.75       37.02      6.32 o
  -3   5  11        2.67        2.38      4.61 o
  -2   5  11      250.74      218.32     14.05 o
  -1   5  11       60.33       44.30      5.19 o
   0   5  11      112.79      105.06      8.17 o
   1   5  11       91.61       88.17      7.20 o
   2   5  11       16.17       15.61      3.74 o
   3   5  11     2854.07     2858.86    127.21 o
   4   5  11       20.49        1.70      8.01 o
   5   5  11      467.20      492.23     37.65 o
   6   5  11      843.41      857.91     42.18 o
   7   5  11      235.28      229.15     18.27 o
   8   5  11       13.30       20.09     10.07 o
 -10   6  11       55.81       65.55     11.97 o
  -9   6  11        2.71        1.51      8.68 o
  -8   6  11       18.40       24.28      8.80 o
  -7   6  11       45.77       37.78      8.53 o
  -6   6  11       12.63        8.82      6.83 o
  -5   6  11       14.85        8.44      6.20 o
  -4   6  11        2.29       -0.47      5.05 o
  -3   6  11       76.67       65.98      8.07 o
  -2   6  11      958.01      871.11     36.25 o
  -1   6  11      353.43      317.38     17.92 o
   0   6  11       48.06       39.21      5.66 o
   1   6  11        0.03       -3.52      4.54 o
   2   6  11      218.03      196.35     14.60 o
   3   6  11       16.05       25.40      6.45 o
   4   6  11        1.00        6.57      9.16 o
   5   6  11      134.71      130.51     16.75 o
   6   6  11     1054.41     1032.48     49.92 o
   7   6  11        9.99       -7.94      7.79 o
   8   6  11        0.01       -0.40      8.87 o
  -9   7  11       44.69       54.70     11.70 o
  -8   7  11      262.32      293.82     22.91 o
  -7   7  11       45.48       58.11      9.53 o
  -6   7  11        1.02       -1.92      6.45 o
  -5   7  11       65.93       68.91      8.87 o
  -4   7  11     1258.22     1202.86     54.44 o
  -3   7  11      876.63      803.70     38.50 o
  -2   7  11      901.86      847.41     40.75 o
  -1   7  11      124.85      136.51     13.35 o
   0   7  11       73.50       69.30      7.12 o
   1   7  11      822.53      774.85     50.32 o
   2   7  11       95.36       79.35      8.53 o
   3   7  11      251.20      232.11     18.28 o
   4   7  11       38.71       42.40      7.83 o
   5   7  11        0.66        4.94      6.65 o
   6   7  11      666.83      627.48     33.18 o
   7   7  11      290.37      266.88     19.93 o
  -8   8  11       10.03       17.53     11.45 o
  -7   8  11       61.46       79.16     10.55 o
  -6   8  11      114.48      101.71     13.00 o
  -5   8  11       63.88       39.06      9.86 o
  -4   8  11      250.68      261.74     19.86 o
  -3   8  11      823.92      709.98     37.66 o
  -2   8  11      144.38      156.26     13.92 o
  -1   8  11      616.61      566.79     28.07 o
   0   8  11       78.22       72.09      8.03 o
   1   8  11      455.83      410.51     21.50 o
   2   8  11      123.40      129.83     11.08 o
   3   8  11       15.07       14.47     10.65 o
   4   8  11       53.57       51.53     12.29 o
   5   8  11      167.98      136.06     13.12 o
   6   8  11        0.22       -3.22      6.63 o
   7   8  11      127.55      127.64     14.34 o
  -7   9  11       90.33       71.63     21.62 o
  -6   9  11        2.72        7.47      9.66 o
  -5   9  11       14.40        9.32      8.90 o
  -4   9  11      106.51      125.20     16.07 o
  -3   9  11        0.20       -5.83      6.28 o
  -2   9  11      378.43      372.50     21.64 o
  -1   9  11       87.81       85.56      9.79 o
   0   9  11      671.62      619.18     30.67 o
   1   9  11      861.00      888.94     44.11 o
   2   9  11      147.26      123.27     11.92 o
   3   9  11      103.31       98.78     18.02 o
   4   9  11      159.28      147.66     13.15 o
   5   9  11        5.62        3.71      6.90 o
   6   9  11        1.41       13.28      7.81 o
  -6  10  11      144.70      144.71     27.91 o
  -5  10  11        0.98        7.02     16.95 o
  -4  10  11        0.30       10.48     14.69 o
  -3  10  11       49.19       63.92     13.37 o
  -2  10  11      342.75      362.46     25.38 o
  -1  10  11       65.07       59.10      7.98 o
   0  10  11       39.32       39.28      6.92 o
   1  10  11       18.47       28.62      6.23 o
   2  10  11      224.27      197.30     16.07 o
   3  10  11      230.13      230.03     18.85 o
   4  10  11      206.44      223.61     21.53 o
   5  10  11       80.59       83.50     12.08 o
  -5  11  11        0.02        2.05     17.57 o
  -4  11  11      292.49      160.19     53.40 o
  -3  11  11       33.05       35.72     19.74 o
  -2  11  11       12.77       14.25      9.73 o
  -1  11  11        4.59        1.23     10.42 o
   0  11  11       11.16       -1.35     18.48 o
   1  11  11      114.00      115.58     35.85 o
   2  11  11      312.02      276.05     27.16 o
   3  11  11      130.61      127.90     17.41 o
  -1  12  11       48.33       49.40     12.35 o
   0  12  11      143.94      156.73     40.37 o
 -11   0  12       82.11       88.50     23.15 o
 -10   0  12        8.55       -7.69     15.12 o
  -9   0  12      239.70      231.51     33.79 o
  -8   0  12        0.12      -13.23      8.82 o
  -7   0  12      222.43      231.58     22.95 o
  -6   0  12      112.70      123.32     15.25 o
  -5   0  12        4.14        4.60      7.49 o
  -4   0  12      178.39      156.47     19.72 o
  -3   0  12      737.86      725.30     52.95 o
  -2   0  12     1708.65     1613.33    141.52 o
  -1   0  12     1010.02      980.87    103.80 o
   0   0  12       41.63       28.95     13.17 o
   1   0  12       37.49       30.11      7.39 o
   2   0  12     1091.33     1100.86    129.01 o
   3   0  12      389.06      331.61     27.75 o
   4   0  12       79.05      105.83     12.00 o
   5   0  12     1018.12      908.97     65.31 o
   6   0  12      467.08      442.24     31.10 o
   7   0  12       46.61       31.39     19.10 o
   8   0  12      190.11      208.50     21.62 o
   9   0  12      106.66       52.26     68.52 o
 -11   1  12       32.20       35.22     13.07 o
 -10   1  12       16.83       18.37      9.70 o
  -9   1  12        2.21       -8.21     14.79 o
  -8   1  12       27.29       23.99      8.46 o
  -7   1  12       14.47       13.34      7.33 o
  -6   1  12      539.80      508.21     30.67 o
  -5   1  12      794.88      717.11     44.08 o
  -4   1  12        6.22        3.57      6.63 o
  -3   1  12     1263.38     1184.38     57.46 o
  -2   1  12       96.32      105.24     14.12 o
  -1   1  12       21.54       14.36      7.83 o
   0   1  12       15.45       17.98      7.69 o
   1   1  12      877.58      950.41     61.60 o
   2   1  12       86.31       91.73     11.60 o
   3   1  12      315.79      320.14     17.17 o
   4   1  12      177.99      167.81     11.71 o
   5   1  12      192.70      222.90     25.80 o
   6   1  12       17.12        7.16      5.59 o
   7   1  12       25.25       -0.53      9.52 o
   8   1  12       15.81      -10.29     12.49 o
   9   1  12        0.47       -7.66     22.58 o
 -11   2  12       20.78       16.61     12.28 o
 -10   2  12      219.11      186.87     19.33 o
  -9   2  12      355.14      356.10     26.57 o
  -8   2  12      118.33      101.53     13.35 o
  -7   2  12       37.71       44.47      9.77 o
  -6   2  12      631.47      647.04     36.54 o
  -5   2  12      961.87      937.21     41.94 o
  -4   2  12     1470.31     1351.59     65.58 o
  -3   2  12        0.55       -0.59      6.08 o
  -2   2  12      361.84      378.70     23.38 o
  -1   2  12      331.50      264.19     20.97 o
   0   2  12       75.40       65.06     10.87 o
   1   2  12       51.18       50.56      8.47 o
   2   2  12      473.53      473.97     22.59 o
   3   2  12      753.13      686.91     31.66 o
   4   2  12      490.01      447.67     23.11 o
   5   2  12      145.38      100.54      8.39 o
   6   2  12       17.68       16.14     10.17 o
   7   2  12      491.20      577.26     27.17 o
   8   2  12      297.45      318.32     20.66 o
   9   2  12       42.70        2.96     14.23 o
 -10   3  12       80.03       79.44     13.45 o
  -9   3  12        0.10       -4.38      8.58 o
  -8   3  12       15.28       27.93      9.38 o
  -7   3  12      245.87      254.50     20.56 o
  -6   3  12        0.11        9.75      7.00 o
  -5   3  12       22.24       16.65      7.56 o
  -4   3  12      351.55      331.95     18.65 o
  -3   3  12       30.11       30.74      6.15 o
  -2   3  12       47.57       43.58      6.66 o
  -1   3  12       79.85       68.95     10.73 o
   0   3  12      592.49      568.06     32.37 o
   1   3  12      292.17      321.27     16.31 o
   2   3  12       75.91       65.95     10.22 o
   3   3  12      100.60      115.09     13.82 o
   4   3  12      180.94      164.83     13.05 o
   5   3  12       40.51       34.62      9.85 o
   6   3  12       10.17        4.58      5.30 o
   7   3  12        0.54       -9.00      6.00 o
   8   3  12        5.81        0.08      6.26 o
   9   3  12        6.59      -13.31     25.23 o
 -10   4  12       43.60       45.11     12.20 o
  -9   4  12      140.77      126.93     16.11 o
  -8   4  12       92.13       91.73     13.48 o
  -7   4  12      265.59      266.55     21.01 o
  -6   4  12     1490.48     1342.97     68.84 o
  -5   4  12       83.25       87.96      9.53 o
  -4   4  12      129.72       90.06      9.68 o
  -3   4  12       11.37        6.84      5.68 o
  -2   4  12      801.28      758.59     47.59 o
  -1   4  12      326.88      292.07     17.43 o
   0   4  12      165.70      153.04     15.90 o
   1   4  12      478.33      477.16     24.83 o
   2   4  12     1638.76     1648.14     75.83 o
   3   4  12      127.84      108.94     12.37 o
   4   4  12        1.94       -1.86      4.27 o
   5   4  12       32.06       19.97      5.92 o
   6   4  12      185.22      206.48     20.05 o
   7   4  12      549.11      603.09     37.44 o
   8   4  12        3.69        2.31      9.42 o
 -10   5  12        2.45       11.83     10.65 o
  -9   5  12       16.58       17.02     12.46 o
  -8   5  12      245.08      201.08     19.16 o
  -7   5  12       46.72       55.47     11.21 o
  -6   5  12        1.40       -2.86      7.07 o
  -5   5  12        3.36        3.14      6.74 o
  -4   5  12       26.49       37.78      7.62 o
  -3   5  12       14.05       20.25      6.45 o
  -2   5  12        7.80        1.22      4.15 o
  -1   5  12       15.41       13.03      5.31 o
   0   5  12        9.62       12.69      4.39 o
   1   5  12       92.35      114.15      8.36 o
   2   5  12       43.16       26.52      4.82 o
   3   5  12       76.05       69.58     15.67 o
   4   5  12      253.95      287.48     41.00 o
   5   5  12       16.80       32.80     10.77 o
   6   5  12       27.25       33.10      9.78 o
   7   5  12      285.56      294.32     32.07 o
   8   5  12       45.79       40.31     12.54 o
  -9   6  12       54.04       48.10     12.23 o
  -8   6  12      391.49      403.85     60.69 o
  -7   6  12       21.24       22.78      9.64 o
  -6   6  12       97.35       93.17     12.33 o
  -5   6  12        0.14       -4.90      6.44 o
  -4   6  12      140.80      143.09     12.35 o
  -3   6  12        0.85        4.06      7.14 o
  -2   6  12      235.29      163.66     18.73 o
  -1   6  12      100.75       62.32     12.45 o
   0   6  12       27.54       14.78      7.92 o
   1   6  12      270.03      257.52     17.18 o
   2   6  12      228.86      232.84     19.95 o
   3   6  12      166.50      185.85     15.15 o
   4   6  12      101.48      154.16     37.71 o
   5   6  12      276.51      280.19     35.94 o
   6   6  12      247.39      246.89     27.67 o
   7   6  12       89.99       82.19     13.30 o
   8   6  12      287.77      332.96     29.37 o
  -9   7  12      151.07      173.51     23.73 o
  -8   7  12       77.68       94.63     14.31 o
  -7   7  12        2.83        0.64      8.54 o
  -6   7  12       29.87       15.25      8.70 o
  -5   7  12      193.64      177.90     23.50 o
  -4   7  12        0.01        8.32      6.80 o
  -3   7  12      102.09       80.01     20.43 o
  -2   7  12        8.01       -6.17      9.90 o
  -1   7  12        8.12        7.33      6.18 o
   0   7  12      310.41      290.11     19.02 o
   1   7  12        0.76        5.23      5.47 o
   2   7  12      578.46      539.09     31.31 o
   3   7  12       31.86       43.91      8.32 o
   4   7  12      106.22      116.65     13.64 o
   5   7  12       42.88       41.75      9.71 o
   6   7  12      109.76      113.49     13.96 o
   7   7  12       58.78       41.12     11.24 o
  -8   8  12       10.68       14.00     10.74 o
  -7   8  12      101.98       86.34     17.25 o
  -6   8  12      489.96      404.25     33.15 o
  -5   8  12       33.49       19.39     12.55 o
  -4   8  12      102.51       96.81     16.76 o
  -3   8  12       36.99       51.57      9.37 o
  -2   8  12      964.93      950.21     72.95 o
  -1   8  12       19.19       14.23      6.75 o
   0   8  12        7.62        1.67      5.80 o
   1   8  12       22.14       11.08      6.77 o
   2   8  12      744.00      745.11     43.80 o
   3   8  12      703.03      667.49     49.30 o
   4   8  12        3.43        4.87      7.54 o
   5   8  12      171.38      137.83     14.79 o
   6   8  12       23.55       33.70     18.97 o
  -7   9  12       34.06       49.76     21.14 o
  -6   9  12        6.31        4.10     13.82 o
  -5   9  12       57.93       51.78     15.81 o
  -4   9  12        4.46       -2.64     14.84 o
  -3   9  12        0.18       -1.98      8.38 o
  -2   9  12      119.67      111.15     11.56 o
  -1   9  12        3.36        9.14      6.58 o
   0   9  12      205.15      207.91     21.13 o
   1   9  12     1241.78     1193.06     67.32 o
   2   9  12       32.56       24.16      7.38 o
   3   9  12        6.79        8.29      6.91 o
   4   9  12       46.84       54.07     16.57 o
   5   9  12      144.80      178.80     39.54 o
  -6  10  12       49.77       70.32     42.57 o
  -5  10  12       28.41       31.26     20.16 o
  -4  10  12       83.88       22.78     33.23 o
  -3  10  12      104.02       89.75     16.61 o
  -2  10  12      205.03      215.82     29.92 o
  -1  10  12       51.26       63.36      9.72 o
   0  10  12      145.31      136.36     16.55 o
   1  10  12        1.17        2.87      6.71 o
   2  10  12      621.68      659.72     39.84 o
   3  10  12      458.40      470.71     47.21 o
   4  10  12        3.89        2.62      8.52 o
  -4  11  12       37.29       -6.72     30.25 o
  -3  11  12       26.58       41.90     11.50 o
  -2  11  12       51.37       49.71     19.79 o
  -1  11  12      313.04      236.76     63.29 o
   0  11  12       97.64       88.36     18.48 o
   1  11  12       85.31       86.24     11.28 o
   2  11  12       36.92       34.34      9.05 o
 -10   1  13       44.28       41.07     13.20 o
  -9   1  13       15.39       16.15     11.22 o
  -8   1  13       14.78       19.02     10.95 o
  -7   1  13       89.85       93.03     14.92 o
  -6   1  13      219.79      213.55     21.65 o
  -5   1  13      543.23      474.56     30.25 o
  -4   1  13      176.08      157.77     14.57 o
  -3   1  13      599.42      582.79     31.97 o
  -2   1  13      693.23      707.56     37.88 o
  -1   1  13      801.39      769.43     52.94 o
   0   1  13      717.99      656.20     36.98 o
   1   1  13       49.39       47.00      6.40 o
   2   1  13      650.70      702.55     49.10 o
   3   1  13      122.62      140.20     11.65 o
   4   1  13      587.07      605.21     32.63 o
   5   1  13       98.12      104.82     11.01 o
   6   1  13       79.22       86.23     10.48 o
   7   1  13      227.23      203.68     17.00 o
   8   1  13       18.63       27.71      8.15 o
 -10   2  13        5.53       11.12     11.27 o
  -9   2  13        0.99       -6.53     10.03 o
  -8   2  13       17.57       23.99     12.01 o
  -7   2  13       95.48      113.20     16.84 o
  -6   2  13       61.78       51.89     10.63 o
  -5   2  13      321.62      285.78     25.55 o
  -4   2  13      805.95      760.43     39.91 o
  -3   2  13      146.80      177.49     16.00 o
  -2   2  13      432.95      428.06     26.30 o
  -1   2  13       72.89       86.36     12.53 o
   0   2  13      102.73      103.42     16.12 o
   1   2  13       98.27      102.91     11.33 o
   2   2  13      438.86      445.53     24.71 o
   3   2  13       78.15       86.20      8.90 o
   4   2  13       43.10       34.67      7.12 o
   5   2  13        3.52        6.69      6.90 o
   6   2  13        6.92        5.55      6.50 o
   7   2  13        6.56        4.51     11.59 o
   8   2  13       16.67       -5.17      7.55 o
 -10   3  13       46.90       42.30     14.19 o
  -9   3  13      100.95       90.28     19.79 o
  -8   3  13      325.82      303.47     28.91 o
  -7   3  13      725.63      720.99     76.92 o
  -6   3  13        4.45       -1.88      8.98 o
  -5   3  13       16.52       13.26      7.65 o
  -4   3  13      140.37      100.59     11.95 o
  -3   3  13       17.36        2.46      7.01 o
  -2   3  13        4.97       -2.97      6.97 o
  -1   3  13      258.50      268.95     20.53 o
   0   3  13        0.12       -0.06      9.69 o
   1   3  13      460.09      461.31     47.10 o
   2   3  13       51.04       46.67      7.49 o
   3   3  13       32.93       22.53      5.95 o
   4   3  13      358.56      380.05     22.75 o
   5   3  13      290.00      327.19     24.55 o
   6   3  13      218.11      211.81     25.52 o
   7   3  13       43.42       53.22      9.08 o
   8   3  13        9.15       -5.80     15.01 o
 -10   4  13       51.71       49.12     15.25 o
  -9   4  13       30.98       35.75     13.70 o
  -8   4  13        0.07        8.76     11.22 o
  -7   4  13        3.10        2.85     13.07 o
  -6   4  13        5.58        3.30      9.08 o
  -5   4  13       19.23        3.54      6.92 o
  -4   4  13        1.53        9.57      7.88 o
  -3   4  13       38.42       52.19     10.17 o
  -2   4  13        7.34        3.95      7.65 o
  -1   4  13      207.41      181.14     22.76 o
   0   4  13      213.27      213.39     22.79 o
   1   4  13      283.98      281.78     34.19 o
   2   4  13      624.63      618.14     32.44 o
   3   4  13       53.25       52.15     11.43 o
   4   4  13       96.28       99.68     17.84 o
   5   4  13       16.92        8.91      5.91 o
   6   4  13        0.63       10.65      9.59 o
   7   4  13       17.25        0.40      8.88 o
   8   4  13        2.33      -12.11     14.73 o
  -9   5  13       25.00       16.24     12.67 o
  -8   5  13      176.21      219.20     24.81 o
  -7   5  13        9.08       14.75     11.37 o
  -6   5  13       97.80       95.09     14.43 o
  -5   5  13      189.45      143.80     16.64 o
  -4   5  13        0.64       -0.44      7.24 o
  -3   5  13      597.65      558.97     44.57 o
  -2   5  13     1027.41     1080.91     60.70 o
  -1   5  13      760.21      720.75     67.84 o
   0   5  13     1152.98     1130.13     61.01 o
   1   5  13      732.76      769.19     94.61 o
   2   5  13      586.21      604.35     56.19 o
   3   5  13      932.48      911.56     75.58 o
   4   5  13      703.40      668.05     70.60 o
   5   5  13       16.55       -1.54      8.65 o
   6   5  13      358.10      345.29     40.95 o
   7   5  13       37.13       75.85     15.10 o
  -9   6  13        0.08       -7.27     11.85 o
  -8   6  13       10.14       17.84     12.71 o
  -7   6  13        4.83       -0.07     14.00 o
  -6   6  13       30.26       34.14     11.85 o
  -5   6  13       87.66       97.18     14.55 o
  -4   6  13      214.93      184.08     24.68 o
  -3   6  13      123.02      105.50     13.28 o
  -2   6  13       21.55       13.85      8.74 o
  -1   6  13      246.79      187.79     30.19 o
   0   6  13        9.23        0.10      6.72 o
   1   6  13        0.23       -7.84      9.33 o
   2   6  13      187.46      173.01     20.89 o
   3   6  13      438.56      444.58     38.67 o
   4   6  13      212.97      205.19     28.91 o
   5   6  13      199.05      217.81     26.52 o
   6   6  13      165.11      201.92     34.92 o
   7   6  13       61.56       82.25     15.79 o
  -8   7  13      232.66      213.35     24.90 o
  -7   7  13        0.06      -10.70     10.57 o
  -6   7  13      117.83      105.87     26.80 o
  -5   7  13      155.03      129.35     24.96 o
  -4   7  13       20.05       14.56     12.69 o
  -3   7  13      394.12      325.93     42.23 o
  -2   7  13      185.26      185.63     30.05 o
  -1   7  13       28.19       10.43      7.80 o
   0   7  13       38.81       34.26     14.41 o
   1   7  13       18.60       14.33      7.90 o
   2   7  13      282.42      266.86     30.83 o
   3   7  13        2.91       -2.81      7.12 o
   4   7  13       11.34       20.04      9.61 o
   5   7  13       79.26       92.07     23.11 o
   6   7  13       15.06       -2.77      9.86 o
  -7   8  13       17.46       17.13     16.96 o
  -6   8  13        7.51       13.38     16.56 o
  -5   8  13      122.90      122.64     39.95 o
  -4   8  13       81.74       89.68     17.23 o
  -3   8  13       58.31       55.78     10.28 o
  -2   8  13       84.03       89.04     15.79 o
  -1   8  13      128.64      122.73     13.91 o
   0   8  13       49.43       40.28      9.49 o
   1   8  13      181.72      180.52     25.49 o
   2   8  13      259.98      262.54     28.89 o
   3   8  13       34.55       35.67      8.89 o
   4   8  13       18.03        7.11      9.01 o
   5   8  13       92.88       98.72     15.80 o
   6   8  13      481.78      478.65     64.50 o
  -6   9  13      148.09      131.95     32.11 o
  -5   9  13        4.97        1.94     16.68 o
  -4   9  13        0.92        0.38     15.68 o
  -3   9  13       76.81       71.54     13.17 o
  -2   9  13      228.50      245.22     18.51 o
  -1   9  13      758.90      837.03     49.09 o
   0   9  13       10.21        0.89      6.89 o
   1   9  13      172.52      191.28     30.70 o
   2   9  13       52.32       63.25      9.50 o
   3   9  13        0.27       -8.04      6.44 o
   4   9  13      368.50      331.84     54.37 o
   5   9  13       76.45       83.19     15.24 o
  -5  10  13        1.01      -13.82     29.13 o
  -4  10  13       32.53       32.86     36.59 o
  -3  10  13        4.08        3.58      7.04 o
  -2  10  13        0.36       -5.98      6.37 o
  -1  10  13       64.97       67.17     11.80 o
   0  10  13      745.03      735.23     62.57 o
   1  10  13        0.07       10.67      7.92 o
   2  10  13       95.50       98.40     13.75 o
   3  10  13        1.62        4.09      8.75 o
  -2  11  13      186.28      187.07     59.74 o
  -1  11  13       62.68       42.47     14.29 o
   0  11  13       27.92       50.92     13.63 o
   1  11  13      158.59      171.26     24.26 o
 -10   0  14        3.63       29.50     19.04 o
  -9   0  14      101.08      166.54     30.62 o
  -8   0  14        3.57       -7.47     13.82 o
  -7   0  14       16.79       24.27     15.31 o
  -6   0  14       32.01       45.18     17.92 o
  -5   0  14        2.09      -10.22     12.32 o
  -4   0  14      419.27      393.13     56.20 o
  -3   0  14      998.63      990.94     71.69 o
  -2   0  14      133.21      166.90     47.42 o
  -1   0  14     1547.26     1501.54    216.57 o
   0   0  14      193.69      174.22     25.03 o
   1   0  14      196.70      221.78     21.23 o
   2   0  14        5.67      -10.95     14.75 o
   3   0  14      527.50      580.74     89.99 o
   4   0  14       13.46        7.30      8.40 o
   5   0  14      174.93      166.62     22.03 o
   6   0  14      761.13      857.55     63.78 o
   7   0  14       64.97       74.32     19.60 o
   8   0  14       39.56       51.11     20.72 o
 -10   1  14        0.04        3.10     11.02 o
  -9   1  14       36.03       36.44     12.97 o
  -8   1  14       15.54        1.08     10.26 o
  -7   1  14        0.21       -9.82      8.87 o
  -6   1  14       29.22       24.27     10.43 o
  -5   1  14      200.70      153.87     14.64 o
  -4   1  14       92.97       67.43     11.34 o
  -3   1  14      692.98      760.92     51.96 o
  -2   1  14      189.21      207.55     17.81 o
  -1   1  14      984.37     1050.60     60.26 o
   0   1  14       52.71       48.51     11.65 o
   1   1  14        2.77        0.04      6.09 o
   2   1  14       29.33       17.90      6.28 o
   3   1  14       79.53      110.05     10.70 o
   4   1  14      246.00      231.08     16.21 o
   5   1  14        0.15       -2.10      5.93 o
   6   1  14        7.06        1.05      7.44 o
   7   1  14        2.50       -5.22      5.98 o
   8   1  14        7.58        3.33      8.04 o
 -10   2  14       87.19       80.50     16.69 o
  -9   2  14       11.87        0.48     11.05 o
  -8   2  14        0.33       -8.59     10.30 o
  -7   2  14       34.31       44.48     13.17 o
  -6   2  14     1343.94     1414.96     87.39 o
  -5   2  14      384.42      367.75     46.88 o
  -4   2  14        1.08       -7.21      7.57 o
  -3   2  14       90.77       69.98     11.34 o
  -2   2  14       11.54       13.95      8.61 o
  -1   2  14     1032.60     1168.63     68.36 o
   0   2  14      779.59      684.50     46.52 o
   1   2  14      364.54      424.37     39.29 o
   2   2  14       63.52       66.61      8.14 o
   3   2  14       96.05       93.47      9.71 o
   4   2  14        2.74        5.82      6.42 o
   5   2  14      291.13      286.98     19.54 o
   6   2  14       17.59       13.78      7.01 o
   7   2  14       12.67       10.00      8.33 o
   8   2  14        0.35        6.92      7.49 o
 -10   3  14       30.28       30.82     13.60 o
  -9   3  14        0.59       -6.64     10.94 o
  -8   3  14        3.27        7.54     15.68 o
  -7   3  14        0.01      -13.47      8.98 o
  -6   3  14      147.56      148.42     17.02 o
  -5   3  14      438.04      383.08     40.26 o
  -4   3  14       37.17       38.25      9.77 o
  -3   3  14       44.68       33.05      9.42 o
  -2   3  14       22.03       19.74      9.25 o
  -1   3  14      299.84      301.93     22.89 o
   0   3  14       22.91       31.13     12.97 o
   1   3  14      241.57      290.93     29.77 o
   2   3  14       16.07       -8.26      6.09 o
   3   3  14      465.98      415.28     24.07 o
   4   3  14       20.13        8.88      5.46 o
   5   3  14       60.85       71.69     10.99 o
   6   3  14      108.48      109.50     12.02 o
   7   3  14        5.12       10.38      6.55 o
   8   3  14        0.25      -16.34     11.25 o
  -9   4  14        7.88        4.94     12.11 o
  -8   4  14       91.51       88.86     17.29 o
  -7   4  14       28.17       30.97     13.40 o
  -6   4  14      317.22      309.20     54.66 o
  -5   4  14       19.15       17.28     10.10 o
  -4   4  14       96.83       60.48     10.98 o
  -3   4  14       55.94       50.03     10.29 o
  -2   4  14       39.63       54.60     10.99 o
  -1   4  14       35.52       21.33      9.88 o
   0   4  14       10.06        3.14      6.16 o
   1   4  14       80.58       84.98      8.97 o
   2   4  14       21.94       26.27      6.16 o
   3   4  14       66.00       57.95      9.81 o
   4   4  14       70.97       92.06     10.20 o
   5   4  14      580.83      614.00     65.62 o
   6   4  14      132.96      161.55     22.50 o
   7   4  14      327.09      359.36     46.59 o
  -9   5  14        1.69      -15.33     11.75 o
  -8   5  14        2.67       -1.10     11.54 o
  -7   5  14       37.78       12.93     12.28 o
  -6   5  14       41.53       11.56     10.22 o
  -5   5  14       20.92        0.31     12.25 o
  -4   5  14        5.49        4.42      8.08 o
  -3   5  14      639.39      640.49     49.42 o
  -2   5  14      218.98      211.14     19.03 o
  -1   5  14       23.67        5.74     15.87 o
   0   5  14      515.16      487.04     73.08 o
   1   5  14        8.23        4.34      4.69 o
   2   5  14      183.69      191.96     28.95 o
   3   5  14       47.96       30.60     19.98 o
   4   5  14       22.01        5.82     12.71 o
   5   5  14      186.60      189.51     24.78 o
   6   5  14        1.72       11.35      9.74 o
   7   5  14        0.19        8.40     16.68 o
  -8   6  14       60.14       52.01     15.40 o
  -7   6  14       54.86       49.07     16.06 o
  -6   6  14        2.47        9.98      9.99 o
  -5   6  14       49.79       45.52     12.20 o
  -4   6  14      766.91      758.40     46.12 o
  -3   6  14       28.08       21.15      9.45 o
  -2   6  14       96.94       72.28     12.40 o
  -1   6  14      932.47      844.93    190.06 o
   0   6  14      103.99      140.73     26.75 o
   1   6  14       82.98       94.85     13.38 o
   2   6  14      157.01      177.65     44.60 o
   3   6  14      111.61      112.18     18.53 o
   4   6  14      340.70      351.16     65.69 o
   5   6  14      151.33      158.00     23.66 o
   6   6  14      196.72      260.30     39.17 o
  -8   7  14        3.90      -10.04     11.99 o
  -7   7  14        0.24       -0.22     11.57 o
  -6   7  14       16.77       16.39     11.09 o
  -5   7  14        3.55       12.98     16.17 o
  -4   7  14        0.11        4.39     12.35 o
  -3   7  14       71.18       64.70     21.63 o
  -2   7  14       67.03       44.81     27.44 o
  -1   7  14       50.56       30.07     15.71 o
   0   7  14      108.89      104.20     20.51 o
   1   7  14       21.79       26.01     12.03 o
   2   7  14        3.05        0.72      7.13 o
   3   7  14       15.05        7.34      8.54 o
   4   7  14       36.95       22.90     10.41 o
   5   7  14        4.15        4.69      9.86 o
   6   7  14        4.50       -1.37     13.41 o
  -7   8  14      215.02      175.87     35.47 o
  -6   8  14      688.60      615.52     77.67 o
  -5   8  14       35.55       55.83     21.31 o
  -4   8  14      186.04      198.54     30.69 o
  -3   8  14       15.02        0.78     18.30 o
  -2   8  14       24.92       36.34     10.12 o
  -1   8  14      233.21      244.69     40.25 o
   0   8  14      321.79      324.96     31.84 o
   1   8  14      154.13      158.74     30.37 o
   2   8  14        8.35       17.35      9.58 o
   3   8  14       19.87       16.14      9.35 o
   4   8  14        2.57      -14.95      9.97 o
   5   8  14      101.84      110.28     24.06 o
  -6   9  14        0.35       -4.88     17.75 o
  -5   9  14      137.22      122.66     26.99 o
  -4   9  14        9.81        6.42     17.48 o
  -3   9  14       84.44       70.95     29.13 o
  -2   9  14        5.03       -1.36      8.66 o
  -1   9  14        3.95       -4.84      8.12 o
   0   9  14      225.73      256.09     42.93 o
   1   9  14      288.31      295.97     55.59 o
   2   9  14        1.62        0.59      8.94 o
   3   9  14        6.75       -0.90      9.46 o
   4   9  14        6.85       13.15     10.42 o
  -4  10  14      150.53      106.05     49.29 o
  -3  10  14        2.20       -9.78     15.59 o
  -2  10  14        8.58       -8.83     15.02 o
  -1  10  14      166.42      210.57     38.56 o
   0  10  14      665.68      729.54     54.08 o
   1  10  14       35.16       53.12     13.31 o
   2  10  14      316.71      315.84     40.50 o
 -10   1  15        0.10        2.04     11.39 o
  -9   1  15      136.68      151.61     21.24 o
  -8   1  15       86.25       89.26     16.63 o
  -7   1  15        6.01       -9.23      9.57 o
  -6   1  15       11.05       13.02     15.87 o
  -5   1  15      130.02      136.97     14.70 o
  -4   1  15      668.19      659.49     36.44 o
  -3   1  15        9.28       23.50      9.86 o
  -2   1  15     1195.27     1248.59     62.46 o
  -1   1  15     1471.74     1601.56    134.58 o
   0   1  15     1277.02     1323.89    131.97 o
   1   1  15      472.60      632.31     73.19 o
   2   1  15       50.21       40.66      7.53 o
   3   1  15        1.69       -4.22      5.48 o
   4   1  15       11.67        2.22      6.23 o
   5   1  15      346.28      399.48     24.67 o
   6   1  15        7.04      -10.97     16.60 o
   7   1  15        0.59        2.71      7.98 o
  -9   2  15       69.49      100.72     21.47 o
  -8   2  15        7.70       -1.16     11.08 o
  -7   2  15       24.15       14.48     11.34 o
  -6   2  15        5.13        6.79     20.35 o
  -5   2  15       47.56       52.93     10.94 o
  -4   2  15        4.30       -6.23      7.69 o
  -3   2  15      534.14      583.38     33.59 o
  -2   2  15      129.81      178.10     27.59 o
  -1   2  15      323.76      354.04     28.56 o
   0   2  15        0.06        4.79     11.93 o
   1   2  15       97.34      110.50     21.94 o
   2   2  15      221.34      266.08     31.96 o
   3   2  15       13.30       14.71      6.16 o
   4   2  15        4.47        2.88      5.97 o
   5   2  15       16.18       28.40      8.35 o
   6   2  15       20.21       27.67     10.51 o
   7   2  15      112.26      129.62     14.61 o
  -9   3  15       17.76       24.66     13.86 o
  -8   3  15      115.73      105.51     18.34 o
  -7   3  15       31.90       35.51     21.10 o
  -6   3  15        5.65      -12.54      8.51 o
  -5   3  15       58.67       47.66     12.24 o
  -4   3  15      411.07      414.24     27.05 o
  -3   3  15      103.32      117.48     14.31 o
  -2   3  15      122.61      151.23     16.21 o
  -1   3  15       45.82       43.46     11.43 o
   0   3  15     1261.88     1322.48    145.81 o
   1   3  15      340.21      508.31     69.90 o
   2   3  15      249.35      304.57     24.15 o
   3   3  15        0.74       -1.62      5.05 o
   4   3  15      114.13      159.21     13.87 o
   5   3  15      264.54      306.15     20.58 o
   6   3  15      279.43      341.59     22.55 o
   7   3  15       95.90      109.56     17.38 o
  -9   4  15       38.79       31.32     13.96 o
  -8   4  15        8.83       -6.62     11.20 o
  -7   4  15       51.37       41.33     13.58 o
  -6   4  15       77.12       73.23     14.22 o
  -5   4  15      300.21      282.99     25.04 o
  -4   4  15       60.78       78.10     12.21 o
  -3   4  15      196.63      175.52     17.21 o
  -2   4  15      198.15      190.64     21.34 o
  -1   4  15       51.83       39.22     11.40 o
   0   4  15      107.33      123.21     23.59 o
   1   4  15       45.21       63.11      8.84 o
   2   4  15      192.02      198.29     21.94 o
   3   4  15       35.13       16.58      7.09 o
   4   4  15       28.01       17.37      9.54 o
   5   4  15        0.41       -6.22      8.75 o
   6   4  15        0.07        8.13      9.78 o
   7   4  15       24.93       24.81     11.13 o
  -8   5  15      210.73      243.79     50.04 o
  -7   5  15       10.50       16.62     12.41 o
  -6   5  15      168.19      167.97     19.73 o
  -5   5  15      300.72      302.46     43.65 o
  -4   5  15      716.67      769.86     77.56 o
  -3   5  15      434.54      521.79     40.00 o
  -2   5  15       97.28      115.67     20.86 o
  -1   5  15        0.03      -10.94     10.89 o
   0   5  15      192.09      204.13     48.73 o
   1   5  15        8.65        9.70      8.14 o
   2   5  15        0.62        3.00      7.69 o
   3   5  15        8.95        7.32      8.45 o
   4   5  15      158.41      161.94     34.12 o
   5   5  15       31.97       31.45     11.48 o
   6   5  15      136.25      162.31     32.09 o
  -8   6  15        0.00       17.19     14.08 o
  -7   6  15       58.10       47.55     14.78 o
  -6   6  15        2.72        6.71     11.79 o
  -5   6  15       12.20       -3.93      9.63 o
  -4   6  15       66.18       78.74     12.97 o
  -3   6  15      138.35      113.11     14.69 o
  -2   6  15       25.77       23.62     13.72 o
  -1   6  15        0.23      -10.01      6.67 o
   0   6  15       43.34       25.62     10.68 o
   1   6  15        4.41       -1.25      7.58 o
   2   6  15        3.33        6.15      8.51 o
   3   6  15      141.93      129.27     16.65 o
   4   6  15        3.44       -4.85      8.79 o
   5   6  15       68.46       70.02     27.06 o
   6   6  15        0.06       -7.84     18.04 o
  -7   7  15        0.45       -1.38     12.29 o
  -6   7  15        6.95       -9.03     15.89 o
  -5   7  15       27.60       26.09     18.30 o
  -4   7  15       68.82       59.09     16.53 o
  -3   7  15        5.55        2.98     12.94 o
  -2   7  15        9.29       12.20     16.99 o
  -1   7  15      158.12      204.12     32.27 o
   0   7  15       68.28       80.64     17.69 o
   1   7  15      134.43      159.38     36.16 o
   2   7  15      100.68      102.26     14.67 o
   3   7  15       11.38        0.73      8.81 o
   4   7  15       29.97       50.07     13.11 o
   5   7  15      138.17      174.00     47.17 o
  -6   8  15       28.78       17.51     19.28 o
  -5   8  15       49.41       35.05     21.00 o
  -4   8  15        1.25       -8.49     16.71 o
  -3   8  15       36.37       39.31     21.08 o
  -2   8  15       49.68       60.62     12.09 o
  -1   8  15      102.20       91.25     24.06 o
   0   8  15       12.41       12.86      8.77 o
   1   8  15       24.69        7.79     16.27 o
   2   8  15        6.30       -2.88      8.44 o
   3   8  15       17.58       17.87     11.98 o
   4   8  15        6.80        1.01      9.39 o
  -5   9  15      504.13      447.72     76.17 o
  -4   9  15      276.17      186.33     59.00 o
  -3   9  15        2.30       -9.30      8.91 o
  -2   9  15      134.53      144.89     28.78 o
  -1   9  15        3.29       -7.98      9.05 o
   0   9  15       74.03       78.08     14.25 o
   1   9  15       80.81      105.25     18.82 o
   2   9  15      104.42      118.31     21.72 o
   3   9  15       17.90       12.18     10.42 o
  -2  10  15       95.55      133.93     27.69 o
  -1  10  15        4.98       -3.99     10.15 o
   0  10  15        0.09       -6.29      8.67 o
  -9   0  16        3.36       16.43     17.18 o
  -8   0  16       44.81       49.29     20.91 o
  -7   0  16       32.82       36.22     18.30 o
  -6   0  16      115.00      144.13     28.38 o
  -5   0  16       54.74       30.33     13.87 o
  -4   0  16      334.14      401.77     63.66 o
  -3   0  16     4575.75     5177.61    584.55 o
  -2   0  16      210.45      176.62     44.81 o
  -1   0  16      753.67      836.42     66.84 o
   0   0  16     1223.16     1260.97    157.57 o
   1   0  16      384.92      613.87     54.89 o
   2   0  16      289.17      390.23     98.95 o
   3   0  16       52.03       37.70     14.94 o
   4   0  16      111.97      138.54     19.61 o
   5   0  16        0.18       -7.38      9.23 o
   6   0  16       51.20       86.87     16.34 o
   7   0  16       98.40      120.25     30.43 o
  -9   1  16       33.32       30.34     14.25 o
  -8   1  16       25.23       13.98     12.01 o
  -7   1  16       24.23       32.87     13.58 o
  -6   1  16       22.95       24.62     11.73 o
  -5   1  16        3.80       10.86      8.90 o
  -4   1  16      195.99      185.03     17.98 o
  -3   1  16       30.22       25.35     18.16 o
  -2   1  16      400.90      436.94     39.02 o
  -1   1  16       11.30       32.97     23.47 o
   0   1  16      255.03      240.22     38.54 o
   1   1  16       20.24       31.84     11.05 o
   2   1  16       66.52       88.87     10.33 o
   3   1  16        0.65       -8.08      5.39 o
   4   1  16        4.09       -0.32      6.47 o
   5   1  16        0.91        5.67      7.36 o
   6   1  16       24.96       13.24      7.62 o
   7   1  16       31.80       37.98      9.35 o
  -9   2  16      180.82      219.28     26.25 o
  -8   2  16       20.22       14.68     19.04 o
  -7   2  16        0.03       -6.32      9.90 o
  -6   2  16        5.23        4.99     11.20 o
  -5   2  16      120.70      108.41     15.57 o
  -4   2  16        6.61       -3.84      8.59 o
  -3   2  16      177.93      199.36     18.80 o
  -2   2  16        1.46       -2.61     12.34 o
  -1   2  16      305.29      309.82     25.10 o
   0   2  16       14.01        0.90     22.78 o
   1   2  16       79.67       87.72     11.37 o
   2   2  16       35.51       48.88      8.23 o
   3   2  16      185.09      227.12     17.18 o
   4   2  16       22.95       37.18     11.43 o
   5   2  16      116.04      135.73     14.10 o
   6   2  16      155.75      216.39     26.46 o
   7   2  16      251.69      327.26     29.36 o
  -9   3  16        0.19       -6.49     11.91 o
  -8   3  16        4.95        3.03     11.61 o
  -7   3  16       65.02       50.65     19.98 o
  -6   3  16        1.78        4.45     10.55 o
  -5   3  16      107.99       73.97     18.21 o
  -4   3  16      165.55      169.06     17.33 o
  -3   3  16      108.35      103.01     14.25 o
  -2   3  16       34.53       25.93     11.11 o
  -1   3  16       25.34       35.54     17.59 o
   0   3  16       18.51       19.30      8.66 o
   1   3  16       20.30       24.00      6.91 o
   2   3  16       39.72       28.73      7.19 o
   3   3  16      165.58      167.54     25.12 o
   4   3  16       61.67       57.41     10.83 o
   5   3  16        9.13        5.25      6.57 o
   6   3  16        1.99      -13.81      9.21 o
  -8   4  16       17.70       16.91     13.40 o
  -7   4  16       87.04       93.60     19.04 o
  -6   4  16        0.11      -14.12      9.41 o
  -5   4  16      214.20      186.22     23.83 o
  -4   4  16        2.04       11.13      9.90 o
  -3   4  16      191.74      238.95     24.95 o
  -2   4  16      195.81      201.72     28.32 o
  -1   4  16       57.12       52.07     16.59 o
   0   4  16      202.91      219.82     41.69 o
   1   4  16     1052.52     1392.79     72.79 o
   2   4  16      774.83      899.75     79.55 o
   3   4  16      271.68      298.54     22.20 o
   4   4  16        0.35        8.85      9.12 o
   5   4  16      174.76      204.81     22.31 o
   6   4  16       98.88       86.08     16.89 o
  -8   5  16       11.39       -8.08     11.58 o
  -7   5  16       26.40       40.90     14.65 o
  -6   5  16      128.42      122.78     18.09 o
  -5   5  16        5.48        6.66     11.04 o
  -4   5  16        3.63       -2.08      9.58 o
  -3   5  16       45.93       36.49     11.46 o
  -2   5  16      128.36      105.46     15.18 o
  -1   5  16       16.21        4.08     12.54 o
   0   5  16       87.66       81.74     15.84 o
   1   5  16      152.24      147.00     38.08 o
   2   5  16      250.76      231.35     28.21 o
   3   5  16       17.39       19.41     10.35 o
   4   5  16       43.96       53.94     18.96 o
   5   5  16       55.86       70.30     20.71 o
   6   5  16        2.70        1.98     10.14 o
  -7   6  16        3.85       -4.25     12.54 o
  -6   6  16       16.06       13.94     14.23 o
  -5   6  16       11.75        1.40     11.28 o
  -4   6  16       18.53       20.98     10.60 o
  -3   6  16      112.76      105.45     22.06 o
  -2   6  16       60.42       57.57     21.68 o
  -1   6  16      262.56      270.31     43.21 o
   0   6  16       57.77       69.67     12.58 o
   1   6  16      161.47      194.08     38.79 o
   2   6  16       58.21       85.89     19.19 o
   3   6  16      202.05      199.31     29.55 o
   4   6  16        0.78       -7.09      8.46 o
   5   6  16       91.31      106.75     34.05 o
  -6   7  16       28.95       13.82     18.49 o
  -5   7  16      113.59      121.68     60.30 o
  -4   7  16       78.52       83.75     26.88 o
  -3   7  16        1.67       16.59     14.81 o
  -2   7  16       13.40       22.73     20.36 o
  -1   7  16      176.51      219.86     43.99 o
   0   7  16      137.02      153.59     23.26 o
   1   7  16       66.51       63.52     16.71 o
   2   7  16       84.44      103.58     19.13 o
   3   7  16      136.15      135.20     52.28 o
   4   7  16       55.09       85.78     27.44 o
  -5   8  16       14.14       44.50     21.89 o
  -4   8  16        8.71      -10.04     20.35 o
  -3   8  16      145.68      171.05     56.94 o
  -2   8  16       14.98       16.90     12.61 o
  -1   8  16       17.15       16.73      9.85 o
   0   8  16        5.33        5.17      9.22 o
   1   8  16      293.59      276.52     42.61 o
   2   8  16        1.03        3.41      8.67 o
   3   8  16       47.59       66.70     19.40 o
  -3   9  16        2.88       11.24      9.85 o
  -2   9  16        2.61       -7.68     12.19 o
  -1   9  16        1.54        6.85     12.38 o
   0   9  16       68.01       67.36     15.44 o
   1   9  16       22.52       42.51     15.15 o
  -8   1  17      315.21      384.45     36.04 o
  -7   1  17       18.28       30.02     13.86 o
  -6   1  17       96.18      107.54     18.84 o
  -5   1  17        0.30      -10.54      9.58 o
  -4   1  17       43.79       41.87     11.04 o
  -3   1  17       18.01        6.30     10.15 o
  -2   1  17      708.33      811.33     64.73 o
  -1   1  17      436.12      623.61     74.59 o
   0   1  17      124.01      124.51     33.42 o
   1   1  17      712.53      957.95    105.20 o
   2   1  17      138.17      256.33     31.69 o
   3   1  17      153.07      217.25     23.15 o
   4   1  17      104.97      160.84     26.46 o
   5   1  17        3.68       -0.65      7.11 o
   6   1  17        5.31        5.69      9.43 o
  -8   2  17       17.06       23.24     13.61 o
  -7   2  17        2.60        8.78     11.75 o
  -6   2  17        1.62      -15.05     10.43 o
  -5   2  17       22.33       15.80     13.97 o
  -4   2  17      319.87      302.48     24.33 o
  -3   2  17       86.29      100.49     23.12 o
  -2   2  17       25.21       46.40     12.97 o
  -1   2  17       31.26       37.17     12.40 o
   0   2  17        2.36       -0.01     10.74 o
   1   2  17       37.56       79.19     11.16 o
   2   2  17      303.30      396.67     37.30 o
   3   2  17       24.40       21.11     10.24 o
   4   2  17        8.06       13.21      8.78 o
   5   2  17       20.00       16.91      8.23 o
   6   2  17       37.90       64.33     13.72 o
  -8   3  17       74.02       85.56     18.58 o
  -7   3  17        9.48       14.37     12.26 o
  -6   3  17      178.00      218.65     37.71 o
  -5   3  17        0.32       -5.15     12.96 o
  -4   3  17      286.12      326.44     37.24 o
  -3   3  17        2.17        7.32      9.90 o
  -2   3  17      165.66      183.88     19.32 o
  -1   3  17       44.75       45.51     20.23 o
   0   3  17       99.63      109.14     25.72 o
   1   3  17       11.15        5.85      9.92 o
   2   3  17       57.58       86.29     18.38 o
   3   3  17      121.28      149.46     16.49 o
   4   3  17       35.57       46.21     11.94 o
   5   3  17       24.33       18.34      7.86 o
   6   3  17       12.06       22.17     23.91 o
  -8   4  17        0.13        4.96     13.32 o
  -7   4  17       28.55       30.33     27.44 o
  -6   4  17        5.62       17.09     12.54 o
  -5   4  17      253.77      226.04     23.51 o
  -4   4  17      476.81      516.77     41.23 o
  -3   4  17       72.22       95.18     14.46 o
  -2   4  17      150.96      204.62     20.39 o
  -1   4  17      381.56      417.32     63.16 o
   0   4  17       84.20       92.68     27.21 o
   1   4  17       32.18       45.42      8.72 o
   2   4  17       13.37       20.98      8.84 o
   3   4  17       18.62       11.74      9.90 o
   4   4  17       13.85        8.29     13.31 o
   5   4  17        6.24        7.40     10.39 o
  -7   5  17       69.01       93.81     18.70 o
  -6   5  17       41.80       19.98     12.04 o
  -5   5  17      106.03      120.32     18.35 o
  -4   5  17      200.53      233.80     21.39 o
  -3   5  17        0.83        9.60     12.93 o
  -2   5  17        1.54       -4.48      9.97 o
  -1   5  17       63.49       57.91     25.44 o
   0   5  17       67.81      107.37     18.44 o
   1   5  17      180.65      223.66     43.56 o
   2   5  17        0.11       13.26      9.04 o
   3   5  17       75.51       95.44     24.70 o
   4   5  17       71.94      123.04     24.16 o
   5   5  17       21.28       27.32     11.71 o
  -6   6  17       48.91       30.07     13.60 o
  -5   6  17      213.12      238.73     25.13 o
  -4   6  17        5.40        5.71     14.01 o
  -3   6  17      222.75      255.29     33.09 o
  -2   6  17        0.81       -8.16     18.16 o
  -1   6  17        0.33        1.42     10.10 o
   0   6  17        9.78       -5.73      8.46 o
   1   6  17       53.43       82.65     17.02 o
   2   6  17        3.90        3.14      9.72 o
   3   6  17        3.31        3.33     11.08 o
   4   6  17        0.25       -3.94      9.91 o
  -5   7  17        2.52      -24.34     16.23 o
  -4   7  17      254.99      279.86     48.36 o
  -3   7  17      220.69      230.56     46.11 o
  -2   7  17      467.52      629.21     48.10 o
  -1   7  17      291.04      370.37     55.00 o
   0   7  17      106.78      168.84     37.51 o
   1   7  17      122.50      139.69     40.58 o
   2   7  17        8.64        6.74      9.54 o
   3   7  17      122.44      135.28     29.33 o
  -4   8  17        0.22       -7.60     17.63 o
  -3   8  17       16.96       12.90     30.99 o
  -2   8  17        0.94       12.81      9.85 o
  -1   8  17       28.12       27.10     11.59 o
   0   8  17        6.20        3.89     11.32 o
   1   8  17       41.16       32.66     16.94 o
   2   8  17      115.65      144.05     39.15 o
  -8   0  18      192.53      218.06     38.46 o
  -7   0  18      502.09      709.46     74.31 o
  -6   0  18      402.57      529.85     59.00 o
  -5   0  18        7.03        1.87     16.80 o
  -4   0  18        9.02       16.43     14.99 o
  -3   0  18       29.84       16.83     15.59 o
  -2   0  18      687.01      815.82     79.35 o
  -1   0  18      414.19      370.04     71.32 o
   0   0  18       13.67       -3.36     27.26 o
   1   0  18      949.16     1435.16    234.31 o
   2   0  18       59.37       90.98     34.35 o
   3   0  18      123.86      204.41     25.39 o
   4   0  18       16.64       18.83     11.92 o
   5   0  18       74.56      110.16     33.42 o
  -8   1  18      150.04      177.80     24.56 o
  -7   1  18       55.63      144.07     22.14 o
  -6   1  18        2.38       22.81     13.33 o
  -5   1  18      118.35      113.10     17.08 o
  -4   1  18        5.97       12.96     10.63 o
  -3   1  18        1.64       14.97     11.35 o
  -2   1  18       27.46       25.79     12.44 o
  -1   1  18      123.61      142.98     18.26 o
   0   1  18       38.10       45.46     20.13 o
   1   1  18       67.88       78.68     11.16 o
   2   1  18       56.26       68.05     12.29 o
   3   1  18      191.98      247.13     19.89 o
   4   1  18       42.73       67.66     10.86 o
   5   1  18       16.25       13.84      8.37 o
  -8   2  18       63.20      101.47     20.54 o
  -7   2  18       58.71       69.86     20.16 o
  -6   2  18       28.68       38.83     17.74 o
  -5   2  18      159.05      165.65     20.43 o
  -4   2  18        0.59       15.34     10.59 o
  -3   2  18        0.50       -8.86      9.79 o
  -2   2  18      293.32      345.32     27.75 o
  -1   2  18       61.36      141.16     35.03 o
   0   2  18      289.33      405.63     62.78 o
   1   2  18       11.84       33.72     10.67 o
   2   2  18      536.20      788.98     51.84 o
   3   2  18      646.30     1000.61     53.25 o
   4   2  18       63.02       88.73     11.82 o
   5   2  18       45.78       82.85     11.67 o
  -7   3  18       53.17       59.03     16.36 o
  -6   3  18        5.23       -3.53     13.44 o
  -5   3  18       42.69       46.82     13.91 o
  -4   3  18       90.72      104.89     15.17 o
  -3   3  18       19.32       37.61     12.50 o
  -2   3  18       38.81       52.68     13.56 o
  -1   3  18       33.49       18.13     19.76 o
   0   3  18       16.30       15.09     14.57 o
   1   3  18       58.32      107.37     16.33 o
   2   3  18        4.86        0.24      7.32 o
   3   3  18       15.59       -1.48      6.87 o
   4   3  18       40.23       92.39     13.63 o
   5   3  18       15.73       34.71     12.64 o
  -7   4  18      113.69      144.02     22.83 o
  -6   4  18       50.46       92.58     19.11 o
  -5   4  18       32.37       37.53     14.07 o
  -4   4  18       32.35       36.28     12.25 o
  -3   4  18        9.71       19.86     11.60 o
  -2   4  18      317.54      357.71     27.81 o
  -1   4  18       79.71      140.83     22.19 o
   0   4  18       15.39       22.48     11.64 o
   1   4  18      128.22      130.08     41.93 o
   2   4  18       37.17       50.45     20.60 o
   3   4  18       74.80      103.43     21.30 o
   4   4  18        3.68      -12.90      8.60 o
  -6   5  18        0.90       -5.42     12.01 o
  -5   5  18        0.50        4.71     11.81 o
  -4   5  18      117.88      152.72     19.35 o
  -3   5  18      446.81      594.37     39.67 o
  -2   5  18        1.15       -2.84     20.23 o
  -1   5  18        0.18        7.45     10.65 o
   0   5  18        7.66       19.83     13.65 o
   1   5  18        1.04       -1.45      8.88 o
   2   5  18       53.52       40.47     12.04 o
   3   5  18        3.39       -8.85      8.64 o
   4   5  18      105.45      139.50     30.94 o
  -5   6  18      202.68      247.14     36.74 o
  -4   6  18        7.29       14.22     19.29 o
  -3   6  18       29.64       25.61     15.89 o
  -2   6  18      471.94      514.04    149.73 o
  -1   6  18       99.73      180.29     36.69 o
   0   6  18       23.50       31.15     14.84 o
   1   6  18      100.96       76.15     14.08 o
   2   6  18       31.30       25.11     11.50 o
   3   6  18      158.20      202.32     45.40 o
  -4   7  18        2.79      -12.12     17.54 o
  -3   7  18        7.62        0.56     37.34 o
  -2   7  18        3.25        4.44      9.06 o
  -1   7  18       36.90       50.87     17.49 o
   0   7  18       21.42       11.90     10.72 o
   1   7  18       15.56        8.70     10.04 o
   2   7  18       86.10       82.01     15.49 o
  -7   1  19       27.60       66.37     18.60 o
  -6   1  19       35.83       36.59     26.88 o
  -5   1  19      373.75      517.62     36.76 o
  -4   1  19      105.09      143.72     23.76 o
  -3   1  19       81.98       95.47     16.71 o
  -2   1  19       42.95       38.70     13.48 o
  -1   1  19      421.08      493.34     65.85 o
   0   1  19      276.36      518.18     72.65 o
   1   1  19       71.31      137.72     22.47 o
   2   1  19       28.39       40.57     15.68 o
   3   1  19      154.10      212.96     26.89 o
   4   1  19       15.95       48.46     10.73 o
  -7   2  19        6.97       14.93     15.02 o
  -6   2  19        7.58        4.54     13.82 o
  -5   2  19       27.61       20.81     12.69 o
  -4   2  19      105.23      111.25     16.33 o
  -3   2  19        5.86       20.94     12.45 o
  -2   2  19       60.84       87.49     16.32 o
  -1   2  19       68.07       53.96     18.36 o
   0   2  19       17.14       18.77      9.54 o
   1   2  19       36.80       61.86     15.04 o
   2   2  19      270.05      349.22     43.55 o
   3   2  19      141.23      179.46     18.28 o
   4   2  19       16.51       18.60      9.79 o
  -6   3  19       13.52       18.86     13.43 o
  -5   3  19       25.27       46.33     14.79 o
  -4   3  19       72.09       84.90     14.96 o
  -3   3  19       25.77       18.52     15.14 o
  -2   3  19       18.66       18.41     12.62 o
  -1   3  19       32.04       38.87     16.81 o
   0   3  19       35.44       55.26     12.45 o
   1   3  19      275.91      447.63     48.51 o
   2   3  19       36.43       62.62     17.14 o
   3   3  19      152.57      253.40     41.39 o
   4   3  19      243.88      223.36     45.58 o
  -6   4  19       13.00       26.78     14.90 o
  -5   4  19        3.86       14.19     12.61 o
  -4   4  19        6.89        1.71     10.92 o
  -3   4  19        0.89      -14.56     10.51 o
  -2   4  19        0.23      -15.45     10.30 o
  -1   4  19       30.21       44.34     10.76 o
   0   4  19       28.54       28.17     19.56 o
   1   4  19        0.02       -0.99     12.64 o
   2   4  19       33.24       39.80     21.79 o
   3   4  19        0.66      -12.27      8.18 o
  -5   5  19       21.39       21.67     13.79 o
  -4   5  19      117.85      112.35     19.26 o
  -3   5  19        2.09        1.69     14.48 o
  -2   5  19        1.89        7.95     21.51 o
  -1   5  19      422.68      571.20     69.55 o
   0   5  19       60.55      128.51     40.15 o
   1   5  19       13.41       29.57     11.80 o
   2   5  19        0.44        4.06      9.64 o
  -4   6  19        6.54       11.77     20.13 o
  -3   6  19        9.22       14.41     15.49 o
  -2   6  19        0.44       -0.66     20.10 o
  -1   6  19       19.56        4.99      9.67 o
   0   6  19      192.01      284.37     59.10 o
   1   6  19        0.02        4.32     13.60 o
  -6   0  20      170.79      207.24     39.21 o
  -5   0  20        1.78       -7.09     18.30 o
  -4   0  20       25.56        1.06     16.67 o
  -3   0  20      353.17      559.23    105.11 o
  -2   0  20       36.73       10.83     32.11 o
  -1   0  20       10.72       27.26     33.98 o
   0   0  20       10.11       24.22     11.75 o
   1   0  20      307.15      569.06    139.65 o
   2   0  20       82.06      186.07     52.46 o
   3   0  20      246.20      356.28    106.79 o
  -6   1  20        0.38        2.98     14.39 o
  -5   1  20      138.88      179.11     26.10 o
  -4   1  20       59.52       54.32     14.84 o
  -3   1  20       43.38       38.84     18.59 o
  -2   1  20       25.17       18.72     17.19 o
  -1   1  20        0.00       -1.39     21.31 o
   0   1  20       81.70      142.93     23.48 o
   1   1  20        0.30       -9.05     15.90 o
   2   1  20        0.69       -0.80      7.70 o
   3   1  20       29.92       44.47     10.01 o
  -6   2  20       10.77       40.34     17.92 o
  -5   2  20        3.00       -5.91     13.40 o
  -4   2  20      185.79      211.89     22.45 o
  -3   2  20       48.00       78.78     21.67 o
  -2   2  20        0.00        8.81     14.98 o
  -1   2  20       34.42       50.37     26.74 o
   0   2  20      100.51      176.09     23.88 o
   1   2  20      385.06      756.59     85.57 o
   2   2  20        8.06       24.22      8.58 o
   3   2  20        5.09        2.85      8.19 o
  -5   3  20        0.21       -6.56     12.34 o
  -4   3  20       56.05       73.92     15.61 o
  -3   3  20        0.05       -6.03     12.99 o
  -2   3  20        3.86       12.75     12.36 o
  -1   3  20        5.33        7.09      9.64 o
   0   3  20        6.13       -1.38      6.92 o
   1   3  20       12.50       18.48      8.32 o
   2   3  20       12.78       18.27      8.16 o
  -5   4  20       16.75       27.26     17.07 o
  -4   4  20       60.63       68.56     17.96 o
  -3   4  20        5.17       11.86     11.96 o
  -2   4  20       27.92       24.78     16.31 o
  -1   4  20        6.12        3.09     12.47 o
   0   4  20       40.07       53.84     10.40 o
   1   4  20      198.81      222.97     42.15 o
   2   4  20       23.82       33.83     12.90 o
  -3   5  20       44.97       35.96     17.30 o
  -2   5  20        3.67       -6.07     29.13 o
  -1   5  20        1.79       -4.30      9.18 o
   0   5  20        0.67        6.51      9.94 o
   1   5  20        6.31       13.26     10.47 o
  -4   1  21        7.33        9.59     12.77 o
  -3   1  21      102.23      120.83     18.51 o
  -2   1  21       22.36       47.76     15.47 o
  -1   1  21       10.04       31.38     25.68 o
   0   1  21       27.33       40.82     11.37 o
   1   1  21        0.18        2.02      7.64 o
  -4   2  21       15.70       21.24     13.54 o
  -3   2  21       18.59       32.49     14.76 o
  -2   2  21       26.14       33.81     14.75 o
  -1   2  21        3.14       19.69     11.32 o
   0   2  21       12.98       22.26      8.67 o
   1   2  21      107.60      196.20     32.28 o
  -3   3  21      110.47      198.68     27.17 o
  -2   3  21        7.28       17.58     24.12 o
  -1   3  21        8.01        8.92     10.89 o
   0   3  21       10.46       11.44      8.59 o
 
